# Supplementary material for: Cancer expression quantitative trait loci (eQTLs) can be determined from heterogeneous tumor gene expression data by modeling variation in tumor purity
Source: Genome Biol. 2018 Sep 11;19:130. doi: 10.1186/s13059-018-1507-0 (PMC6131897; doi:10.1186/s13059-018-1507-0)
Supplement: Supplementary file 1 — Supplementary tables. (XLSX 854 kb) [file 13059_2018_1507_MOESM1_ESM.xlsx]

## Sheet: Table S1
Supplementary Table S1: Sensitivity, specificity, measured FDR and number of significant eQTLs identified in different classes of simulated eQTLs, identified using a conventional eQTL model.
Note: The first four rows of the table ("Sensitivity", "Specificity", "Measured False Discovery Rate", "Number of Significant eQTLs") were calculated within each group, i.e. for those 100 eQTLs only. The final row "Number of False Discoveries (globally)" is the number of false discoveries attributable to each group when the FDR is calculated for the entire datasets (i.e. all 6 groups together; th…
	Group 1 - Different eQTLs	Group2 - Cancer Only eQTLs	Group 3 - Normal Only eQTLs	Group 4 - No eQTLs	Group 5 - Same eQTL	Group 6 - Similar eQTL
Sensitivity	0.767677	0.79798	NaN	NaN	0.838384	0.808081
Specificity	0	1	0.65	1	1	1
Measured False Discovery Rate	0.0126582	0	1	NaN	0	0
Number of Significant eQTLs	79	79	35	0	83	81
Number of False Discoveries (globally)	1	0	37	2	0	0
Estimated effect size with 80% power	0.183285	0.130365	NaN	NaN	0.0936867	0.138374
Note that in Group 3, where an eQTL was introduced in only normal cells, and eQTL is identified in the bulk tumor 35% of the time.
Abbreviations: NaN, Not a Number

## Sheet: Table S2
Supplementary Table S2: Sensitivity, specificity, measured FDR and number of significant eQTLs identified in different classes of simulated eQTLs, identified with a model that accounts for tumor purity using an interaction term.
Note: The first four rows of the table ("Sensitivity", "Specificity", "Measured False Discovery Rate", "Number of Significant eQTLs") were calculated within each group, i.e. for those 100 eQTLs only. The final row "Number of False Discoveries (globally)" is the number of false discoveries attributable to each group when the FDR is calculated for the entire datasets (i.e. all 6 groups together; th…
	Group 1- Different eQTLs	Group2 - Cancer Only eQTLs	Group 3 - Normal Only eQTLs	Group 4 - No eQTLs	Group 5 - Same eQTL	Group 6 - Similar eQTL
Sensitivity	0.636364	0.565657	NaN	NaN	0.606061	0.616162
Specificity	1	1	1	1	1	1
Measured False Discovery Rate	0	0	NaN	NaN	0	0
Number of Significant eQTLs	63	56	0	0	60	62
Number of False Discoveries (globally)	0	0	2	6	0	0
Estimated effect size with 80% power	0.241988	0.2588	NaN	NaN	0.244454	0.249404
Note that in Group 3 normal eQTLs are no longer misattributed to cancer (in contrast to Supplementary Table 1).
Abbreviations: NaN, Not a Number

## Sheet: Table S3
Supplementary Table S3: Sensitivity, specificity, FDR and number of significant eQTLs for simulations where an additional 500 normal eQTLs were added to the eQTLs simulated in Tables 1 & 2
	FDR	Sensitivity	Specificity	Number of significant eQTLs called at FDR < 0.05	Number of significant eQTLs called at FDR < 0.05 attributable to normal cell eQTLs
Conventional model	0.459966	0.792929	0.616477	587	267
Conventional model with tumor purity as a covariate	0.458904	0.792929	0.619318	584	266
Interaction model	0.0307017	0.558081	0.990057	228	5

## Sheet: Table S4
Supplementary Table S4: This table shows a breakdown of the results when analyzed using a conventional model with samples stratified by PAM50 subtype. For each subtype the overlap of the results is shown with all other subtypes, and with the results obtained when all TCGA breast cancer samples were pooled.
	Num Samples	Num FDR < 0.05	Also FDR < 0.05 HER2	Also FDR < 0.05 LumA	Also FDR < 0.05 LumB	Also FDR < 0.05 Basal	Also FDR < 0.05 BRCA	Also P < 0.05 HER2	Also P < 0.05 LumA	Also P < 0.05 LumB	Also P < 0.05 Basal	Also P < 0.05 BRCA
Her2 Conventional Model	78	258	NA	236	146	210	242	NA	242	241	232	238
LuminalA Conventional Model	534	33579	236	NA	3329	1799	27495	6576	NA	15979	11151	32317
LuminalB Conventional Model	203	3934	146	3329	NA	1166	3616	2005	3588	NA	2758	3783
Basal Conventional Model	183	2102	210	1799	1166	NA	1962	1398	1902	1799	NA	2033

## Sheet: Table S5
Supplementary Table S5: This table shows a breakdown of the results when analyzed using a interaction model with samples stratified by PAM50 subtype. For each subtype the overlap of the results is shown with all other subtypes, and with the results obtained when all TCGA breast cancer samples were pooled.
	Num Samples	Num FDR < 0.05	Also FDR < 0.05 HER2	Also FDR < 0.05 LumA	Also FDR < 0.05 LumB	Also FDR < 0.05 Basal	Also FDR < 0.05 BRCA	Also P < 0.05 HER2	Also P < 0.05 LumA	Also P < 0.05 LumB	Also P < 0.05 Basal	Also P < 0.05 BRCA
Her2_InteractionModel	78	0	NA	0	0	0	0	NA	0	0	0	0
LuminalA_InteractionModel	534	3038	0	NA	116	24	2372	476	NA	1389	798	2911
LuminalB_InteractionModel	203	211	0	116	NA	8	142	45	142	NA	104	188
Basal_InteractionModel	183	43	0	24	8	NA	30	26	31	30	NA	41

## Sheet: Table S6
Supplementary Table S6: Differences in eQTLs between breast cancer (as identified by the interaction model) and normal breast tissue
eQTL	P-value (change)	FDR (change)	P-value (cancer)	Effect size (cancer)	Standard Error (cancer)	P-value (GTEx breast)	Effect Size (GTEx breast)	Standard Error (GTEx breast)
PPIE~rs7518431	5.57045e-40	1.822e-33	0.0129508	0.210875	0.0846764	2.24474e-45	-1.11721	0.0538569
PPIE~rs1046988	2.54879e-39	4.16833e-33	0.0134948	0.210958	0.0852149	1.93699e-45	-1.10796	0.0533389
PPIE~rs7547787	6.23291e-39	6.7956e-33	0.0180821	-0.201907	0.0852464	6.88928e-45	1.11845	0.0544746
C22orf34~rs763127	4.31763e-36	3.53056e-30	2.7296e-19	-0.690082	0.0750204	6.4791e-16	0.402707	0.0442931
PILRA~rs7341507	4.4772e-34	2.92883e-28	0.00392695	0.169338	0.0585564	5.70784e-42	1.21732	0.0631357
PILRA~rs1636980	1.2457e-31	6.7908e-26	0.000542717	-0.202282	0.0582619	1.62541e-41	-1.20955	0.0633625
C22orf34~rs5769698	6.4265e-30	3.00285e-24	7.02058e-15	-0.607763	0.0766702	6.65771e-16	0.391551	0.043088
C22orf34~rs763126	2.08811e-29	8.53732e-24	2.79245e-14	0.598905	0.0773682	3.06284e-16	-0.399553	0.0433391
ZC3H3~rs7834306	4.75262e-29	1.72722e-23	0.756975	-0.0175931	0.0568337	2.62155e-37	-0.861933	0.0496691
C22orf34~rs2187891	2.44945e-27	8.01172e-22	1.4928e-12	-0.567571	0.0790211	6.46716e-17	0.405757	0.0427913
PILRA~rs6955367	9.62836e-27	2.86298e-21	1.45707e-05	0.238707	0.0547444	4.4757e-38	1.14862	0.0650205
HLA-DPB1~rs9277542	4.21859e-26	1.14986e-20	0.582649	-0.0204767	0.0372486	5.71603e-26	-0.74661	0.0577424
MAN2C1~rs4886699	4.67226e-26	1.17555e-20	0.754764	0.0195407	0.0625374	1.70943e-36	0.87363	0.0513153
HLA-DPB1~rs9277550	5.3849e-26	1.25808e-20	0.530757	-0.0232294	0.0370422	5.71603e-26	-0.74661	0.0577424
HLA-DPB1~rs3128963	1.47385e-25	3.2138e-20	0.44104	0.028696	0.0372289	5.71603e-26	0.74661	0.0577424
MAN2C1~rs4886707	3.92124e-25	8.01607e-20	0.428261	0.0505268	0.0637522	5.05028e-39	0.88251	0.0488836
MAN2C1~rs4368141	4.52915e-25	8.71416e-20	0.409026	0.0537267	0.0650432	1.73107e-39	0.896977	0.0491633
MIF~rs2186366	1.05804e-24	1.9226e-19	0.00412455	0.191198	0.0664745	1.04828e-20	-0.879331	0.080413
SLC22A18~rs16928809	1.47937e-24	2.54672e-19	9.73624e-11	-0.745141	0.113705	3.06329e-14	0.683043	0.08104
MIF~rs2154594	2.13448e-24	3.37307e-19	0.00530863	0.185619	0.066414	1.40689e-20	-0.882642	0.0810758
HLA-DPB1~rs1431403	2.16564e-24	3.37307e-19	0.810475	0.00905663	0.0377536	3.11897e-24	0.720373	0.0587034
MAN2C1~rs7166281	8.25006e-24	1.18818e-18	0.890383	0.00869736	0.0630877	1.03305e-31	-0.83408	0.0551124
MIF~rs5760106	8.3551e-24	1.18818e-18	0.00430438	0.192357	0.0671959	4.47467e-20	-0.866315	0.0809983
PILRA~rs7783159	2.3832e-23	3.24793e-18	0.0704137	0.112163	0.0619169	2.05407e-30	1.06201	0.0725878
HLA-DPB1~rs9277378	4.71123e-23	6.16386e-18	0.828738	-0.00816926	0.0377531	4.11133e-23	-0.704912	0.0594995
MAN2C1~rs11636199	7.17675e-23	9.02843e-18	0.446944	0.0483514	0.0635474	2.79385e-35	0.854808	0.0516849
MIF~rs5751770	1.03588e-22	1.25488e-17	0.00433478	-0.191608	0.0669869	2.50849e-19	0.829279	0.0796617
ZNF100~rs12972593	3.36242e-22	3.92782e-17	0.00501661	0.194404	0.0691019	1.33881e-42	1.0391	0.0531569
PILRA~rs7783550	7.03495e-22	7.93452e-17	0.0130961	-0.148044	0.0595422	7.68447e-31	-1.02734	0.0694342
PILRA~rs3900792	1.75165e-21	1.90978e-16	0.0093769	0.155525	0.0597272	7.67328e-31	1.02732	0.0694316
MIF~rs1006771	4.35118e-21	4.59096e-16	0.00464298	-0.192841	0.0679419	8.42488e-18	0.825323	0.0840057
GUCA1B~rs6912658	1.06229e-20	1.0858e-15	2.57625e-25	0.757753	0.0705657	0.0125599	-0.181447	0.0717956
GUCA1B~rs9369346	1.33107e-20	1.30551e-15	3.34837e-25	0.754614	0.0704539	0.0125599	-0.181447	0.0717956
GUCA1B~rs2180172	1.35706e-20	1.30551e-15	4.35951e-25	-0.757152	0.0708744	0.0125599	0.181447	0.0717956
POLR2J2~rs3987966	1.8927e-20	1.76877e-15	5.23611e-06	-0.545592	0.119012	1.37588e-14	0.997508	0.116431
MIF~rs2000468	2.59684e-20	2.3594e-15	0.0117236	-0.166347	0.0658589	5.29101e-18	0.7863	0.0794048
DAGLB~rs1880118	2.74827e-20	2.42949e-15	0.11393	0.145898	0.0922009	8.09164e-26	-0.939093	0.0729524
MIF~rs5751761	3.6478e-20	3.13982e-15	0.00578597	0.182092	0.0658166	2.49634e-17	-0.769012	0.0797528
DAGLB~rs12536544	3.92305e-20	3.21649e-15	0.0201122	0.188651	0.0810142	4.04156e-21	-0.818325	0.0737738
HLA-DPB1~rs3117242	4.00151e-20	3.21649e-15	0.603832	0.0202284	0.038969	4.32556e-19	-0.69363	0.067215
DDX11~rs2005900	4.03188e-20	3.21649e-15	4.06375e-31	-0.646348	0.0535119	3.83805e-63	-1.28052	0.043604
C22orf34~rs6009810	5.72127e-20	4.45555e-15	9.5499e-11	-0.572718	0.0873537	1.06809e-10	0.348545	0.0500786
DDX11~rs10843879	5.88237e-20	4.47447e-15	2.87395e-31	0.64821	0.0535184	1.15267e-67	1.25599	0.039387
MRE11A~rs535801	6.76043e-20	5.0255e-15	0.04869	0.152685	0.077343	1.33126e-42	0.999235	0.0511148
MIF~rs4822458	7.4211e-20	5.39404e-15	0.0135154	-0.15936	0.0643868	2.18879e-17	0.789071	0.0816461
PTPRCAP~rs1638556	1.03096e-19	7.33066e-15	9.34168e-06	-0.125364	0.0281157	1.39207e-25	-0.658669	0.0515259
C22orf34~rs2007024	1.12467e-19	7.79279e-15	3.686e-10	-0.548831	0.0865448	3.79207e-11	0.359516	0.0502604
RBL2~rs17801498	1.14361e-19	7.79279e-15	0.00980073	0.152946	0.0590844	2.44203e-23	-0.507782	0.0425527
MIF~rs1002286	1.82671e-19	1.21936e-14	0.00410065	0.185638	0.0644999	3.48359e-16	-0.760979	0.0827388
THOC5~rs469363	2.06457e-19	1.35057e-14	0.782896	0.020024	0.0726473	1.18081e-25	-0.881546	0.068815
GUCA1B~rs2180174	2.64652e-19	1.69732e-14	5.36961e-23	0.731653	0.0719635	0.0125599	-0.181447	0.0717956
HLA-DPB1~rs3128923	3.3076e-19	2.0805e-14	0.59927	-0.0210782	0.0400995	1.74236e-18	0.686474	0.06805
DDX11~rs6487970	3.58605e-19	2.21309e-14	3.40463e-32	-0.660814	0.0536559	1.06254e-67	-1.2564	0.0393747
THOC5~rs2188120	6.09478e-19	3.69166e-14	0.239107	-0.093164	0.0790835	1.1554e-22	0.875798	0.0749989
MIF~rs2000467	1.35702e-18	8.07016e-14	0.00847483	0.182874	0.0693049	3.95715e-16	-0.789403	0.0860316
DDX11~rs11219	1.46796e-18	8.57399e-14	3.58243e-32	0.65604	0.0532892	7.54388e-62	1.26412	0.044087
RBL2~rs7203132	1.66265e-18	9.5408e-14	0.0258818	-0.131654	0.0589876	2.58963e-23	0.506393	0.0424706
PTPRCAP~rs1476792	1.88881e-18	1.06517e-13	7.53718e-06	-0.126547	0.0280857	1.74694e-24	-0.646827	0.0523037
C22orf34~rs739244	2.51888e-18	1.39641e-13	1.34215e-09	-0.553128	0.0902319	1.19461e-10	0.348573	0.0502343
DDX11~rs6487966	2.83826e-18	1.54724e-13	5.21534e-32	-0.654915	0.0533527	3.93191e-62	-1.25531	0.0435505
THOC5~rs2074948	4.16132e-18	2.2313e-13	0.943124	0.00548545	0.0768645	8.3325e-26	-0.892643	0.06937
DSCC1~rs7813113	5.07233e-18	2.67592e-13	0.0583159	-0.108566	0.0572645	7.76224e-29	-0.814018	0.0580462
SNX19~rs11600182	5.87727e-18	3.05136e-13	2.67609e-05	-0.426216	0.10094	6.36674e-17	0.60467	0.0637509
CPLX1~rs3775140	7.80395e-18	3.98834e-13	2.38225e-05	-0.283017	0.0666052	4.15433e-13	0.516025	0.0647415
RBL2~rs3929	8.6348e-18	4.34507e-13	0.0755545	-0.10391	0.058401	5.96014e-24	0.516293	0.0424412
DDX11~rs4356315	1.83991e-17	9.11824e-13	1.50387e-30	0.647266	0.0541552	3.75589e-60	1.24501	0.0448159
MAN2C1~rs8028182	2.65544e-17	1.29634e-12	0.222247	0.080684	0.066055	1.81126e-28	0.837612	0.0603353
DAGLB~rs836472	2.74676e-17	1.3212e-12	0.00661658	0.21754	0.079912	6.24382e-17	-0.705666	0.0743733
PILRA~rs1000215	3.56349e-17	1.68921e-12	4.21518e-05	0.228304	0.0554565	1.138e-28	0.9841	0.0704946
GUCA1B~rs4424082	1.02626e-16	4.79531e-12	1.08925e-20	-0.688324	0.0719016	0.0294125	0.159536	0.0725318
HLA-DPB1~rs3128921	1.31559e-16	6.06064e-12	0.63573	0.019092	0.0402916	3.35736e-16	-0.666179	0.0723821
SNX19~rs11222385	1.56757e-16	7.1212e-12	7.23516e-05	-0.405927	0.101787	1.44792e-15	0.599147	0.0669089
SNX19~rs3751035	1.8105e-16	8.11209e-12	0.000164859	0.386321	0.102082	6.36674e-17	-0.60467	0.0637509
MIF~rs4820571	2.71032e-16	1.19797e-11	0.0152877	-0.162947	0.0670455	1.83602e-14	0.720882	0.0846364
SNX19~rs12418278	2.92171e-16	1.27419e-11	8.55535e-05	0.39667	0.100491	4.16413e-15	-0.594168	0.0677224
MRE11A~rs550255	5.53465e-16	2.38196e-11	0.0893444	0.129345	0.0760494	9.59732e-34	0.895195	0.0561957
CASP9~rs4646044	6.2467e-16	2.65349e-11	0.000486766	-0.266016	0.0759731	7.88936e-13	0.618346	0.0787052
CDC25A~rs936427	6.49863e-16	2.72001e-11	0.00665303	-0.112005	0.0411721	3.21016e-20	-0.797502	0.0741836
CPNE1~rs36103066	6.5696e-16	2.72001e-11	0.00418834	-0.215772	0.0751462	3.76452e-34	-1.0052	0.0624718
CASP9~rs2042370	6.99443e-16	2.8597e-11	0.000547817	-0.262074	0.075539	7.88657e-13	0.618349	0.078705
MRE11A~rs625245	7.26239e-16	2.9326e-11	0.0580221	0.147956	0.07795	8.92115e-36	0.916278	0.0547462
CLEC18A~rs1833933	7.97976e-16	3.18298e-11	0.00340916	-0.341797	0.116398	3.26131e-15	0.913306	0.103602
CASP9~rs4646011	9.24676e-16	3.62443e-11	0.000655956	-0.258336	0.0755368	7.88657e-13	0.618349	0.078705
CASP9~rs4646047	9.3743e-16	3.62443e-11	0.000661625	0.258156	0.0755367	7.88936e-13	-0.618346	0.0787052
TAF1C~rs8692	9.41891e-16	3.62443e-11	0.778465	-0.0112536	0.0399901	5.29082e-19	-0.543878	0.052875
CASP9~rs10927796	9.7169e-16	3.69562e-11	0.000662477	0.258858	0.0757498	7.88657e-13	-0.618349	0.078705
MRE11A~rs588701	1.06399e-15	4.00016e-11	0.0296259	0.165317	0.0758782	9.57609e-36	0.915665	0.0547499
ZNF223~rs6509137	1.48403e-15	5.51592e-11	0.492549	-0.0693703	0.101041	8.53022e-23	0.974249	0.0830748
CASP9~rs4646045	1.53626e-15	5.60678e-11	0.000906609	0.251506	0.0755333	7.88936e-13	-0.618346	0.0787052
SFXN4~rs3740558	1.54276e-15	5.60678e-11	0.123136	-0.108142	0.0700731	4.58161e-31	-0.818349	0.0549859
HTATIP2~rs11025524	1.72921e-15	6.21535e-11	0.0214528	0.168228	0.07301	2.70302e-21	-0.521899	0.0467708
CASP9~rs11579378	1.75788e-15	6.24969e-11	0.000928762	0.25297	0.0761288	7.8849e-13	-0.61835	0.0787048
CDC25A~rs9819094	2.08167e-15	7.25573e-11	0.0810517	0.0681713	0.0390289	4.15386e-18	0.723477	0.0727635
BDH2~rs6830624	2.08521e-15	7.25573e-11	0.0198577	0.188518	0.0807903	6.88926e-24	-0.544956	0.0448853
ZNF100~rs6511286	2.59914e-15	8.94876e-11	0.0466437	-0.143287	0.0719159	5.73461e-27	-0.940786	0.0706841
CASP9~rs4233532	2.64061e-15	8.99687e-11	0.000780294	0.256314	0.0760159	1.61362e-12	-0.610492	0.0789925
HLA-DPB1~rs3128930	3.58155e-15	1.20769e-10	0.304773	0.0408189	0.0397508	6.22833e-17	0.700842	0.0738616
ZP3~rs35613536	4.38841e-15	1.46467e-10	0.00276158	0.25129	0.083711	3.53131e-30	1.15727	0.079593
SNX19~rs11222386	5.03834e-15	1.6646e-10	0.000721479	0.336284	0.0990918	1.35779e-15	-0.599003	0.0668108
THOC5~rs1006396	5.90688e-15	1.93204e-10	0.817863	0.017688	0.0767823	2.57688e-19	-0.86646	0.0832691
RBL2~rs8043918	7.18472e-15	2.32673e-10	0.0465503	0.123708	0.0620626	3.80259e-20	-0.465737	0.0434359
LRRC37A~rs41384744	9.0819e-15	2.91229e-10	0.039637	0.194674	0.094471	2.19328e-30	1.14634	0.0784104
IQCB1~rs1141528	1.14724e-14	3.64313e-10	5.44913e-06	-0.599555	0.131028	2.98259e-14	0.517787	0.0613993
SLMO1~rs919	1.20657e-14	3.79471e-10	0.159708	-0.139322	0.0990009	1.11191e-23	-1.24084	0.102869
FIGNL1~rs11770117	1.32653e-14	4.13223e-10	0.127292	0.0923322	0.0604918	4.60048e-27	0.714658	0.0535477
CPLX1~rs7661962	1.35905e-14	4.19361e-10	0.00124235	-0.228093	0.0704028	3.18567e-12	0.546477	0.0718478
CDC25A~rs936426	1.54179e-14	4.71302e-10	0.0254947	0.0891598	0.0398434	3.4686e-18	0.728579	0.0730555
THOC5~rs11704899	1.56164e-14	4.72949e-10	0.212987	0.107888	0.0865651	1.01032e-16	-0.858382	0.0912495
CDC25A~rs13084616	1.6046e-14	4.81503e-10	0.0111036	-0.105156	0.0413187	2.3882e-18	-0.783393	0.0780643
RBL2~rs9929873	2.29679e-14	6.82947e-10	0.032846	0.130126	0.0608795	2.96553e-18	-0.445868	0.0445908
CDC25A~rs13090538	2.42922e-14	7.15817e-10	0.00832342	0.109529	0.0414125	2.3882e-18	0.783393	0.0780643
DSCC1~rs6981251	2.70262e-14	7.89269e-10	0.115584	-0.101251	0.0642784	8.00477e-24	-0.804845	0.066426
SLC26A1~rs6599390	2.9493e-14	8.53687e-10	0.454104	-0.0503901	0.0672824	4.76685e-22	0.596476	0.0521197
CDC25A~rs11706277	3.12392e-14	8.96298e-10	0.00819166	0.110882	0.041838	2.3882e-18	0.783393	0.0780643
CDC25A~rs9830016	3.24585e-14	9.23185e-10	0.0192918	0.0935252	0.0398948	4.26855e-18	0.723333	0.0727824
CDC25A~rs9837228	3.4181e-14	9.63796e-10	0.0168033	-0.0952061	0.0397403	4.02727e-18	-0.723602	0.0727383
CPLX1~rs10004482	3.46195e-14	9.67815e-10	0.000408402	0.224574	0.0632846	5.7163e-11	-0.473464	0.0669034
THOC5~rs8135828	5.99722e-14	1.66236e-09	0.857358	-0.0148754	0.082736	2.57688e-19	0.86646	0.0832691
THOC5~rs2267152	6.05858e-14	1.66526e-09	0.275303	0.0868124	0.0795252	7.14212e-16	-0.811495	0.0894182
RBL2~rs8049033	6.32609e-14	1.7243e-09	0.0513877	0.11992	0.0614668	7.21378e-19	-0.444733	0.0434539
GUCA1B~rs9369344	7.75551e-14	2.09644e-09	9.0071e-19	-0.692423	0.0764546	0.133784	0.115089	0.0763328
ZNF223~rs6509134	8.20132e-14	2.19878e-09	0.129558	-0.165273	0.108925	1.79232e-16	0.948271	0.101855
CASP9~rs6667862	8.575e-14	2.28027e-09	0.00172408	-0.239544	0.0761901	2.06331e-11	0.595109	0.0819091
SLMO1~rs12961307	1.14922e-13	3.03138e-09	0.343959	0.0926094	0.0978029	2.57433e-20	1.18365	0.109731
THOC5~rs5763305	1.20578e-13	3.15511e-09	0.904952	-0.0100175	0.0838687	2.57688e-19	0.86646	0.0832691
GUCA1B~rs13217993	1.37239e-13	3.56257e-09	2.00939e-15	0.583814	0.0721433	0.0174002	-0.175635	0.0730125
XRCC6BP1~rs2372309	2.18598e-13	5.6299e-09	0.0178815	0.170527	0.0718714	2.60661e-46	0.760057	0.0359284
ZNF223~rs8110348	2.22614e-13	5.68854e-09	0.551787	0.056487	0.0948849	1.3636e-18	-0.893985	0.0882632
PIGB~rs8036345	2.26327e-13	5.73187e-09	0.00893116	0.167844	0.0640455	4.91117e-12	-0.530095	0.0704192
FLYWCH1~rs734138	2.27815e-13	5.73187e-09	0.000551977	-0.176783	0.0509855	8.11662e-23	-0.801756	0.0683186
HLA-DPB1~rs2179920	2.36809e-13	5.9127e-09	0.948411	0.00277641	0.0428977	4.19342e-14	0.660833	0.078917
MGRN1~rs841225	2.6638e-13	6.55746e-09	0.126255	-0.0849365	0.0554945	2.96757e-24	-0.642513	0.0523236
ZNF223~rs8104694	2.66643e-13	6.55746e-09	0.517116	-0.0626082	0.0966075	1.3636e-18	0.893985	0.0882632
MARCH1~rs1054683	2.90806e-13	7.09834e-09	0.0079143	-0.136106	0.0511294	2.16043e-23	-0.706507	0.0591063
DSCC1~rs16893252	3.35897e-13	8.13824e-09	0.157976	0.0809102	0.0572551	1.54738e-20	0.716341	0.0658952
MARCH1~rs12500221	3.41605e-13	8.21567e-09	0.0427235	-0.104632	0.0515568	3.566e-21	-0.693852	0.0624361
C22orf34~rs916362	4.32009e-13	1.03141e-08	1.91384e-08	-0.482731	0.085081	7.18079e-06	0.230261	0.0494541
ZNF223~rs12610472	4.89689e-13	1.16064e-08	0.694465	0.0386662	0.0984034	2.11639e-20	-0.887201	0.0820024
SNX19~rs6590535	5.3104e-13	1.2496e-08	0.00131436	-0.313636	0.0972959	2.7647e-14	0.515094	0.0609845
CDK10~rs7188458	6.33716e-13	1.48055e-08	0.134423	-0.0659559	0.0440202	6.03715e-15	0.379657	0.0435903
MTERFD2~rs2240538	6.79633e-13	1.57657e-08	2.57884e-05	-0.369627	0.0873617	1.86785e-08	0.505427	0.0848929
MRE11A~rs569143	8.18032e-13	1.88426e-08	0.451131	-0.0520443	0.0690355	1.21441e-21	-0.728403	0.0645151
FLYWCH1~rs9930148	8.40478e-13	1.92242e-08	1.3198e-08	-0.286571	0.0499297	2.19428e-29	-0.839371	0.0589683
HLA-DPB1~rs3117230	8.51805e-13	1.9348e-08	0.998425	8.48314e-05	0.0429575	1.93797e-13	-0.652769	0.0805351
MRE11A~rs10831225	9.63624e-13	2.15883e-08	0.0315346	0.167677	0.0778512	1.26812e-31	0.854436	0.056587
CPLX1~rs6811804	9.63636e-13	2.15883e-08	0.00658302	-0.192391	0.0706298	1.50115e-11	0.527248	0.0719898
ZNF100~rs4522535	1.01233e-12	2.25249e-08	0.051372	-0.141351	0.0724465	2.77442e-22	-0.900772	0.0781012
ZNF223~rs8109615	1.02387e-12	2.26277e-08	0.60045	-0.0520552	0.0993515	6.3444e-19	0.886559	0.0864435
ZNF223~rs11083735	1.11401e-12	2.44546e-08	0.231749	0.119668	0.0999968	1.72169e-15	-0.879076	0.0984953
RBL2~rs16952252	1.234e-12	2.6908e-08	0.0668874	0.112961	0.0615667	3.61048e-17	-0.426644	0.044533
H3F3A~rs3768543	1.36992e-12	2.9674e-08	0.688512	-0.0283378	0.0706659	2.30212e-18	-0.764527	0.0761378
MRE11A~rs496190	1.3816e-12	2.97302e-08	0.464811	-0.0476193	0.0651181	5.37513e-20	-0.705225	0.0661242
NSUN2~rs2303711	1.51338e-12	3.2353e-08	0.526708	-0.0512325	0.0808978	1.0343e-24	-0.772207	0.0620097
ZNF660~rs4234447	1.53682e-12	3.26406e-08	0.476855	0.0851031	0.11958	1.25789e-18	-1.01956	0.100528
RBL2~rs7204496	1.57672e-12	3.31482e-08	0.0717974	-0.111283	0.0617334	3.57947e-17	0.426689	0.0445309
CSGALNACT2~rs2565200	1.58098e-12	3.31482e-08	0.14482	0.112855	0.0773293	5.74935e-16	-0.609953	0.0669379
SLMO1~rs17615801	1.66133e-12	3.4611e-08	0.300927	0.101198	0.0977685	1.63938e-19	1.1276	0.10759
MAEA~rs3856982	1.69976e-12	3.51874e-08	0.00495497	-0.230265	0.0817325	4.12286e-11	0.590326	0.0827069
MRE11A~rs622961	2.06529e-12	4.24856e-08	0.296731	0.0729142	0.0698339	1.34952e-22	0.734119	0.0630041
YEATS4~rs11177644	2.20203e-12	4.50154e-08	0.76471	-0.0226901	0.0757861	1.96073e-22	-0.704955	0.0608218
BDH2~rs17215862	2.262e-12	4.58146e-08	0.0159444	0.241151	0.099855	1.25526e-17	-0.571027	0.05852
STX2~rs10848205	2.26914e-12	4.58146e-08	0.12324	-0.11922	0.0772725	4.20058e-31	0.465674	0.0312585
HLA-DPB1~rs3130186	2.48304e-12	4.98258e-08	0.434238	-0.0315023	0.0402672	4.41228e-14	-0.628818	0.0751735
THOC5~rs2283859	2.76094e-12	5.50645e-08	0.542471	-0.0448911	0.0736734	8.42767e-16	0.704187	0.0778359
SFXN4~rs7897258	2.8697e-12	5.68867e-08	0.196911	-0.0899924	0.0696853	2.27577e-22	-0.758152	0.0655501
SNX19~rs12419710	2.90167e-12	5.71738e-08	0.0003101	0.350311	0.0967283	1.72909e-10	-0.487174	0.0709207
MLC1~rs5771077	3.19903e-12	6.26557e-08	1.41981e-18	1.21327	0.134777	0.389027	-0.116752	0.135136
SH3YL1~rs7605824	3.232e-12	6.29245e-08	8.91764e-14	0.650538	0.0858049	0.832347	-0.00843846	0.0397905
BDH2~rs11724309	3.62299e-12	6.97493e-08	0.0220001	-0.225666	0.0983476	5.63703e-18	0.564838	0.0571014
CASP9~rs6429757	3.62519e-12	6.97493e-08	0.00313575	-0.228502	0.07713	3.38435e-10	0.557586	0.0827045
S100A1~rs3790411	3.70466e-12	7.08615e-08	0.280687	-0.0793998	0.073555	4.33769e-17	0.586294	0.061395
HLA-DPB1~rs3117229	4.12142e-12	7.83274e-08	0.368521	0.0365205	0.0405907	4.41228e-14	0.628818	0.0751735
ZNF223~rs427608	4.14287e-12	7.83274e-08	0.66738	-0.0448972	0.104437	8.9046e-18	0.935024	0.0952616
HLA-DPB1~rs2856816	4.26898e-12	8.02477e-08	0.626184	0.0245777	0.0504383	5.96968e-12	-0.761524	0.101641
MGRN1~rs841224	4.35408e-12	8.13797e-08	0.0497708	0.109239	0.0556002	3.86517e-24	0.636534	0.0520208
PCDHB16~rs7735365	4.65279e-12	8.56246e-08	0.0287648	-0.214383	0.0978732	1.48275e-14	0.635279	0.074263
TMEM50B~rs7282496	4.65469e-12	8.56246e-08	0.821921	0.0175095	0.0777701	1.07342e-21	-0.65194	0.057639
HLA-DPB1~rs9277567	4.65973e-12	8.56246e-08	0.746619	-0.0136835	0.0423369	5.00623e-12	0.659352	0.0876305
FAM179A~rs10197378	4.73627e-12	8.65448e-08	0.856188	0.0193062	0.106497	1.04392e-20	0.982566	0.089848
ZNF223~rs454904	4.86288e-12	8.83648e-08	0.451577	-0.0809739	0.107516	2.45771e-16	0.941825	0.101747
CDK10~rs11647958	5.23046e-12	9.4519e-08	0.360276	-0.0400279	0.0437304	3.92309e-15	0.389826	0.0443799
ZNF223~rs7257809	5.8321e-12	1.04565e-07	0.49514	0.0679288	0.0995365	3.15557e-16	-0.883402	0.0958744
SH3YL1~rs3791220	5.85031e-12	1.04565e-07	1.08295e-13	-0.641931	0.0849715	0.909925	0.00453397	0.0400068
MARCH1~rs10034495	6.35177e-12	1.12911e-07	0.12004	-0.0800841	0.0514624	7.33902e-19	-0.633111	0.0618773
STX2~rs4619189	6.46948e-12	1.14381e-07	0.142335	-0.113419	0.0772342	3.85382e-30	0.459954	0.031666
MRE11A~rs607974	6.60912e-12	1.16222e-07	0.0391092	-0.169613	0.0820884	6.61775e-26	-0.913975	0.0708187
MARCH1~rs3816244	6.66691e-12	1.16611e-07	0.00239721	-0.157519	0.0517279	5.01251e-24	-0.679446	0.0557226
DSCC1~rs987534	7.98333e-12	1.38894e-07	0.383834	0.0522942	0.0600183	3.71434e-13	-0.615591	0.0770414
S100A1~rs7345	8.21588e-12	1.42184e-07	0.319121	-0.0734204	0.0736524	9.88853e-18	0.566602	0.0578296
MRE11A~rs521349	8.42183e-12	1.44541e-07	0.0903049	0.128672	0.0758807	9.83078e-25	0.811881	0.0651519
ZP3~rs2110465	8.4405e-12	1.44541e-07	0.000480555	-0.294549	0.0840384	1.46446e-27	-1.0894	0.0804836
TMEM50B~rs4816455	8.77757e-12	1.49531e-07	0.915322	0.00825543	0.077618	1.11893e-21	-0.651633	0.0576467
MARCH1~rs11100505	8.82738e-12	1.496e-07	0.0570705	0.0974257	0.0511326	7.80898e-20	0.634655	0.0598542
CASP9~rs6703016	9.09077e-12	1.5327e-07	0.00421609	-0.223363	0.0778469	5.231e-10	0.552936	0.0830398
CSGALNACT2~rs2435377	9.33624e-12	1.56601e-07	0.212122	-0.0968166	0.0775347	3.17715e-15	0.612872	0.0694862
CASP9~rs6429758	9.41969e-12	1.57195e-07	0.00570466	-0.214674	0.0774627	3.38435e-10	0.557586	0.0827045
SH3YL1~rs17713396	9.76133e-12	1.62069e-07	2.24602e-13	-0.644023	0.0864139	0.911112	0.00447445	0.0400114
ANAPC13~rs9985341	1.06656e-11	1.76188e-07	0.00471627	0.220455	0.0778095	4.3835e-43	0.819879	0.0415037
CASP9~rs6429759	1.08144e-11	1.7775e-07	0.00622783	-0.212445	0.0774678	3.38435e-10	0.557586	0.0827045
CDK10~rs2115401	1.09576e-11	1.79202e-07	0.0274912	0.0968393	0.0438531	3.13137e-11	-0.344346	0.0479022
PTPRCAP~rs2276118	1.11188e-11	1.80934e-07	0.0011324	-0.0920455	0.0281787	2.06677e-15	-0.561734	0.0631603
TMEM50B~rs2834224	1.1412e-11	1.84786e-07	0.926291	-0.00722446	0.0780688	1.58367e-22	-0.663669	0.0570868
EIF2A~rs6440685	1.17684e-11	1.89618e-07	0.198476	-0.127236	0.0988696	9.70114e-20	0.669153	0.0633222
EIF2A~rs8052	1.22999e-11	1.97211e-07	0.214371	-0.124242	0.0999889	5.09387e-17	0.729257	0.0765828
ZNF223~rs8109313	1.28297e-11	2.04701e-07	0.292857	-0.114682	0.108959	3.19932e-15	0.891776	0.101121
FIGNL1~rs12719019	1.30079e-11	2.06537e-07	0.0147346	-0.145183	0.059408	2.09306e-25	-0.689649	0.0542345
PCDHB16~rs643864	1.35262e-11	2.1373e-07	0.0438362	-0.195186	0.0966912	3.34294e-14	0.633735	0.0753257
TMEM50B~rs2834222	1.41411e-11	2.22371e-07	0.900452	0.00977881	0.0781504	1.58367e-22	0.663669	0.0570868
MTERFD2~rs13385610	1.42254e-11	2.22625e-07	1.48773e-05	0.405596	0.0931178	6.30892e-07	-0.472351	0.0906548
MATN3~rs11694716	1.57483e-11	2.45285e-07	1.55745e-05	0.296229	0.0681697	5.26083e-07	-0.32121	0.061179
CSGALNACT2~rs12220534	1.58752e-11	2.46091e-07	0.436926	0.0562387	0.0723085	3.80325e-16	-0.601176	0.0654701
VPS53~rs11651340	1.63094e-11	2.51628e-07	0.0691175	-0.129099	0.0709358	2.06322e-13	0.509937	0.0629992
SH3YL1~rs17713729	1.80588e-11	2.75854e-07	3.62396e-13	-0.634421	0.0859033	0.951665	0.00242836	0.0399926
DAGLB~rs702484	1.80931e-11	2.75854e-07	0.0303094	0.167234	0.077079	2.71068e-11	-0.583789	0.0809112
MLC1~rs9617081	1.81326e-11	2.75854e-07	2.77559e-17	1.16778	0.135178	0.389027	-0.116752	0.135136
ADAT1~rs6564267	1.86751e-11	2.82792e-07	0.000504477	-0.157072	0.0449832	5.3637e-18	-0.747095	0.0754631
CPSF1~rs4380978	2.02965e-11	3.05928e-07	2.64052e-07	0.330854	0.0637574	4.72201e-41	0.854978	0.0452488
S100A1~rs12564925	2.21009e-11	3.31597e-07	0.255184	0.0841445	0.0739009	1.1832e-16	-0.544795	0.0580787
BDH2~rs7675057	2.26659e-11	3.38522e-07	0.00685187	-0.249076	0.0918907	1.36251e-13	0.48072	0.0588582
EIF2A~rs6764672	2.30313e-11	3.42415e-07	0.200609	0.127892	0.0998525	2.88651e-16	-0.718632	0.0778644
MRE11A~rs629119	2.31522e-11	3.42656e-07	0.631274	-0.0337028	0.0701985	2.35416e-18	-0.690883	0.0688293
EIF2A~rs2090916	2.38861e-11	3.51925e-07	0.444142	0.0738064	0.0964066	7.05576e-20	-0.709827	0.0668378
DSCC1~rs6469858	2.50872e-11	3.67964e-07	0.651078	-0.0289172	0.0639161	2.1975e-15	-0.714394	0.0804201
MRE11A~rs629156	2.59752e-11	3.79288e-07	0.596332	-0.0369203	0.0696764	2.614e-18	-0.690207	0.0688818
DDX31~rs10435975	3.05232e-11	4.43717e-07	0.248712	0.0906296	0.0785165	2.10912e-28	0.714802	0.051583
SULT1A2~rs151181	3.07473e-11	4.44996e-07	0.0215009	-0.175304	0.0761092	5.70006e-11	0.5418	0.076554
MRE11A~rs473297	3.16442e-11	4.5596e-07	0.34366	0.0650136	0.068617	3.56199e-20	0.688668	0.0641625
THOC5~rs2527336	3.22037e-11	4.61986e-07	0.367494	0.0836436	0.0927665	1.01601e-13	-0.821022	0.0998935
MRE11A~rs544337	3.49362e-11	4.98998e-07	0.431083	0.0540748	0.0686478	1.60613e-18	0.700394	0.0693365
ZNF124~rs9793102	3.69667e-11	5.25704e-07	0.966275	-0.00237183	0.0560804	1.83315e-13	-0.647731	0.0798171
ITGB3BP~rs10789138	3.83387e-11	5.42854e-07	1.05276e-12	0.544148	0.0752314	9.05568e-46	1.16243	0.0555744
MARCH1~rs12510372	3.9308e-11	5.54179e-07	0.038117	0.105662	0.0508765	1.23582e-19	0.619685	0.0588643
VPS53~rs4968070	4.20458e-11	5.90235e-07	0.0616854	0.133859	0.0715437	7.02103e-13	-0.493417	0.0626382
MRE11A~rs525921	4.23215e-11	5.91565e-07	0.695987	-0.0271025	0.0693379	1.24925e-17	-0.67134	0.0687946
MGRN1~rs2450390	4.27023e-11	5.94348e-07	0.0383361	0.113538	0.0547312	2.63853e-21	0.633432	0.0567457
DDX31~rs11243852	4.78409e-11	6.62473e-07	0.197355	-0.10045	0.0778606	2.11518e-28	-0.714771	0.0515826
ZNF589~rs6796490	4.80019e-11	6.62473e-07	0.41403	0.0588818	0.072051	1.04673e-18	0.725779	0.0713461
NADSYN1~rs2276360	4.88649e-11	6.7155e-07	0.0035126	-0.256263	0.087549	1.0625e-12	0.418902	0.0536825
MARCH1~rs13130399	5.13954e-11	7.00794e-07	0.0335397	0.109032	0.0512125	2.72748e-19	0.630102	0.0606094
MRE11A~rs628728	5.14214e-11	7.00794e-07	0.554434	-0.0419348	0.0709122	2.35416e-18	-0.690883	0.0688293
S100A1~rs10797056	5.31787e-11	7.21736e-07	0.354892	-0.0692849	0.0748503	6.33586e-17	0.553455	0.0583463
S100A1~rs913860	5.5189e-11	7.45925e-07	0.249242	0.0850798	0.0737912	4.75007e-16	-0.530169	0.0579757
HLA-DPB1~rs872956	5.65063e-11	7.60587e-07	0.940828	0.00312034	0.0420245	1.0004e-11	0.607797	0.0821545
MTERFD2~rs2041083	5.69697e-11	7.6368e-07	0.000388784	-0.322567	0.0905636	6.27507e-08	0.516175	0.0904887
HEATR3~rs12933325	5.81478e-11	7.76292e-07	0.508191	0.044032	0.06652	8.80237e-20	-0.484892	0.0458157
D2HGDH~rs6733823	6.04897e-11	8.04274e-07	0.987572	0.00079366	0.0509363	2.00014e-18	0.439923	0.0437091
FBXW8~rs4767490	6.65762e-11	8.80533e-07	6.3881e-09	0.613775	0.104634	0.000636044	-0.402272	0.11522
ZNF660~rs9853483	6.67636e-11	8.80533e-07	0.84125	-0.023169	0.115639	8.18479e-20	-0.995957	0.0939974
PITRM1~rs17287235	6.95677e-11	9.13831e-07	1.66241e-08	-0.572552	0.100469	0.000536084	0.361094	0.101987
DOCK8~rs10732360	7.17287e-11	9.38449e-07	0.0118733	-0.293856	0.116549	1.14136e-08	1.27365	0.210402
MARCH1~rs2044052	7.30559e-11	9.52005e-07	0.00782817	-0.130763	0.0490537	1.69547e-19	-0.642285	0.0613163
NADSYN1~rs4944959	7.41784e-11	9.62797e-07	0.0101239	0.221981	0.0861285	1.03326e-13	-0.437365	0.0532332
TTC4~rs10489663	8.27593e-11	1.06993e-06	0.00830569	-0.332238	0.125583	4.53837e-10	0.783425	0.117176
NSUN2~rs567289	9.2468e-11	1.19074e-06	0.658909	0.038343	0.0868324	2.37814e-21	0.748838	0.0669816
CSGALNACT2~rs1879310	9.34474e-11	1.19863e-06	0.456292	-0.0579478	0.0777502	4.1361e-16	0.600563	0.065505
ITGB3BP~rs17391823	9.5889e-11	1.22514e-06	9.46858e-13	-0.550494	0.0759485	5.85056e-46	-1.15806	0.0551455
TMEM50B~rs2186280	1.02353e-10	1.30264e-06	0.857865	-0.0140147	0.0782305	5.35346e-21	-0.644961	0.0583886
SLC22A18~rs11827189	1.10716e-10	1.40361e-06	1.97009e-06	-0.581367	0.12138	2.76973e-05	0.440933	0.101862
STX2~rs10848212	1.12323e-10	1.41849e-06	0.203281	0.0980566	0.0770135	3.25245e-27	-0.442307	0.0329992
PRDM5~rs1588523	1.14991e-10	1.4466e-06	8.78358e-08	-0.42024	0.077864	0.0005638	0.186654	0.0529345
PTPRCAP~rs7114510	1.22087e-10	1.52998e-06	1.73969e-05	0.134223	0.031066	8.83809e-17	0.574298	0.060904
S100A1~rs7934	1.30633e-10	1.63083e-06	0.458387	0.0553701	0.0746387	6.33586e-17	-0.553455	0.0583463
NADSYN1~rs7928249	1.32685e-10	1.65016e-06	0.00272658	-0.263939	0.08781	1.93216e-11	0.402924	0.0553652
LRRC37A2~rs41384744	1.35522e-10	1.67905e-06	0.0007147	0.315864	0.093003	5.53777e-32	1.06208	0.0696922
MTERFD2~rs2302045	1.36436e-10	1.684e-06	0.00487227	0.391076	0.138544	1.05853e-09	-0.790819	0.121238
WHAMM~rs11259948	1.37556e-10	1.69144e-06	0.393433	-0.0617853	0.0723616	5.69034e-14	0.586746	0.0705183
CASP8~rs9288316	1.38795e-10	1.70027e-06	0.12885	0.108976	0.0716889	4.34799e-14	-0.480427	0.0574162
ITGB3BP~rs855325	1.39835e-10	1.70663e-06	4.98246e-13	-0.549778	0.0749004	9.05656e-44	-1.15632	0.0576781
C1orf174~rs10797353	1.45768e-10	1.77243e-06	0.405558	-0.0709757	0.085292	7.71139e-15	0.663746	0.0765791
S100A1~rs3795396	1.47571e-10	1.7877e-06	0.36369	-0.0674033	0.0741639	3.24485e-16	0.537218	0.0583335
ITGB3BP~rs855316	1.59519e-10	1.92531e-06	1.48485e-12	0.540252	0.0752094	1.66984e-42	1.15183	0.0590471
TRIM66~rs7940366	1.73814e-10	2.09013e-06	0.00217376	-0.180134	0.0585844	2.53404e-31	-0.643895	0.042976
ZNF589~rs936426	1.85706e-10	2.22495e-06	0.326164	0.0770673	0.0784451	3.93699e-20	0.74505	0.0695227
PRPF4~rs17763934	1.87762e-10	2.24137e-06	0.469246	0.0685921	0.0947365	7.42725e-15	-0.747179	0.0861407
MGRN1~rs1684605	1.94084e-10	2.30842e-06	0.0862813	-0.0951581	0.0554103	4.33435e-19	-0.611716	0.0592792
GUCA1B~rs9471810	1.97227e-10	2.33731e-06	1.79303e-06	-0.448808	0.0933264	4.56778e-05	0.287583	0.0684223
DDX31~rs11243850	2.04952e-10	2.42008e-06	0.108234	0.124211	0.0772521	2.11518e-28	0.714771	0.0515826
CSGALNACT2~rs1272142	2.09664e-10	2.46682e-06	0.930793	0.00599931	0.0690587	1.95759e-18	-0.555749	0.0551974
SNX19~rs12364918	2.14496e-10	2.51463e-06	0.016026	-0.193892	0.0803486	5.63289e-11	0.465378	0.0657354
CDK10~rs258336	2.17152e-10	2.5348e-06	0.958848	-0.00222379	0.0430841	8.17018e-15	0.39752	0.0459164
CDK10~rs154657	2.17767e-10	2.5348e-06	0.203073	0.0570924	0.0448197	8.50351e-12	-0.365339	0.0491849
CDC25A~rs6796490	2.20782e-10	2.56079e-06	0.0242384	0.0833716	0.0369333	2.53465e-13	0.637341	0.0790941
MAEA~rs11933855	2.25464e-10	2.60585e-06	0.0252399	0.196298	0.087568	2.17024e-10	-0.5733	0.0839839
ZNF589~rs9819094	2.29298e-10	2.64083e-06	0.364001	0.0697872	0.0768367	2.53969e-19	0.728986	0.0700412
TTC4~rs11550481	2.33762e-10	2.68279e-06	0.0183423	-0.288014	0.121876	4.53837e-10	0.783425	0.117176
ITGB3BP~rs217483	2.43345e-10	2.78146e-06	4.91753e-12	0.531792	0.0758846	4.19329e-40	1.15364	0.0623601
HLA-DQB1~rs5000634	2.4406e-10	2.78146e-06	0.251438	0.0859989	0.0749352	2.14816e-17	0.785944	0.0812961
PCDHB16~rs246710	2.45815e-10	2.79173e-06	0.0956414	-0.166295	0.0996849	6.37457e-14	0.623954	0.0751695
SNAPC5~rs16949774	2.55452e-10	2.89115e-06	0.880727	-0.0201717	0.134396	1.58828e-19	1.03389	0.0985997
BDH2~rs6815702	2.58315e-10	2.91346e-06	0.104623	-0.142214	0.0875394	1.32039e-15	0.522527	0.0582499
CASP9~rs3795762	2.6334e-10	2.95993e-06	0.00442919	-0.225364	0.0789787	1.4034e-08	0.497458	0.0827485
VPS53~rs9748016	2.66002e-10	2.97962e-06	0.91533	0.0080561	0.0757515	8.52277e-21	-0.573365	0.0522698
SLC22A5~rs169256	2.82679e-10	3.15561e-06	2.31669e-07	-0.386421	0.0741072	0.000458802	0.215545	0.0601236
NADSYN1~rs12785878	3.05729e-10	3.40132e-06	0.0210933	-0.198146	0.0857553	1.03917e-13	0.437328	0.0532352
CSGALNACT2~rs2505506	3.29037e-10	3.64821e-06	0.273265	0.0855216	0.0780106	2.74797e-14	-0.555841	0.0658005
ZNF589~rs13090538	3.34462e-10	3.69584e-06	0.294039	0.0853833	0.0813213	3.45353e-19	0.782818	0.0755839
BDH2~rs12506065	3.36649e-10	3.70748e-06	0.0769477	0.181518	0.102505	8.41646e-17	-0.563589	0.0597161
FBXW8~rs12299065	3.4534e-10	3.79043e-06	2.06518e-08	0.596474	0.10538	0.00111368	-0.382292	0.114933
MRE11A~rs607146	3.47002e-10	3.79593e-06	0.0639938	-0.15389	0.0829757	1.47273e-22	-0.846391	0.0727292
PRDM5~rs1868715	3.5835e-10	3.90648e-06	1.34735e-06	0.402547	0.0827028	0.000106087	-0.228955	0.0574507
LCA5L~rs9983180	3.59497e-10	3.90648e-06	0.305191	0.0636309	0.0620195	3.13128e-17	0.62943	0.0655358
ANAPC13~rs6764764	3.89999e-10	4.22125e-06	0.00310741	-0.231804	0.0781698	2.11291e-37	-0.799269	0.0459576
HLA-C~rs2524118	3.91044e-10	4.22125e-06	0.025627	-0.228507	0.102206	1.25964e-08	0.921231	0.152685
ZNF100~rs10412066	4.19638e-10	4.51501e-06	0.110515	-0.121164	0.0758441	5.20077e-17	-0.856004	0.0899261
LCA5L~rs9983435	4.28923e-10	4.59978e-06	0.361966	-0.0567238	0.0621893	8.13237e-17	-0.622496	0.0659172
SUMF1~rs2633852	4.33004e-10	4.62837e-06	0.0485639	0.144171	0.0729891	1.72106e-26	0.71164	0.0542073
CSGALNACT2~rs3004214	4.43712e-10	4.72739e-06	0.204862	0.0961877	0.0758105	1.75147e-14	-0.503065	0.0590065
CHAF1A~rs11085073	4.47446e-10	4.75169e-06	0.265598	0.0757097	0.0679627	2.669e-18	0.670719	0.0669601
MRPS9~rs12617795	4.68249e-10	4.95651e-06	0.110714	-0.135507	0.0848694	1.31645e-13	0.529684	0.0648052
CEP192~rs2902856	4.81325e-10	5.07849e-06	0.0113735	0.204536	0.0806364	4.15037e-29	0.824062	0.0583285
ZNF589~rs13084616	4.85372e-10	5.10472e-06	0.253202	-0.0927518	0.0811207	3.45353e-19	-0.782818	0.0755839
UPK3B~rs782494	4.96048e-10	5.20028e-06	0.000918886	0.400572	0.120439	3.52427e-07	-0.755242	0.141494
FBXW8~rs7973240	4.99407e-10	5.21877e-06	1.98581e-08	-0.523771	0.0924211	0.0012941	0.340471	0.103772
MRPS9~rs12616421	5.26571e-10	5.48511e-06	0.113195	0.135059	0.0851768	1.31645e-13	-0.529684	0.0648052
F2R~rs250744	5.33345e-10	5.53803e-06	0.421813	0.0442728	0.0550884	1.76965e-11	-0.505276	0.0692755
NELL2~rs414125	5.36021e-10	5.5482e-06	0.00555389	0.253544	0.0911993	4.03398e-09	-0.497194	0.0794108
STX2~rs1106369	5.45991e-10	5.63358e-06	0.36557	-0.071974	0.0795043	1.55636e-30	0.458014	0.0312057
MARCH1~rs4328869	5.5123e-10	5.66974e-06	0.015943	0.121209	0.0501891	1.23425e-18	0.604533	0.0595879
FBXW8~rs10774896	5.64255e-10	5.78552e-06	9.18769e-09	-0.529727	0.0912865	0.00132966	0.367441	0.112274
FBXW8~rs4767473	5.71799e-10	5.84455e-06	8.21058e-09	0.583858	0.100277	0.00203474	-0.360159	0.114642
ICAM3~rs3176767	5.8285e-10	5.93895e-06	0.00269971	0.186396	0.0619494	1.47364e-08	-0.319838	0.0532903
WHAMM~rs1271044	5.92655e-10	6.0201e-06	0.459544	0.0542778	0.073355	1.39508e-13	-0.575993	0.0705591
FBXW8~rs7302025	6.00295e-10	6.07883e-06	9.36495e-09	0.595339	0.102652	0.00209398	-0.363068	0.115899
BDH2~rs7668568	6.12048e-10	6.17871e-06	0.0745509	0.171808	0.0962292	4.22543e-15	-0.53199	0.0606528
PRPF4~rs10981723	6.16811e-10	6.20764e-06	0.616249	-0.0477998	0.0953408	7.50556e-15	0.747091	0.0861485
ZNF780A~rs2915972	6.20971e-10	6.23034e-06	0.269917	-0.175126	0.158633	1.21382e-17	-1.57402	0.161216
STX2~rs1609985	6.41165e-10	6.41327e-06	0.415769	-0.064531	0.0792588	3.33505e-30	0.463346	0.0318464
ZNF589~rs9837228	6.5084e-10	6.4902e-06	0.307201	-0.0800955	0.0783923	2.37272e-19	-0.729339	0.0699993
CDK10~rs467035	6.62776e-10	6.58914e-06	0.342172	0.0426387	0.0448634	6.30438e-12	-0.369067	0.049325
STX2~rs2001483	6.92699e-10	6.86576e-06	0.380825	-0.06941	0.0791601	9.25841e-30	0.45666	0.03176
FBXW8~rs7311972	7.45479e-10	7.36657e-06	4.52372e-09	-0.56731	0.0957447	0.00267892	0.346507	0.113435
NOP10~rs16958878	7.96541e-10	7.84744e-06	0.191215	0.154924	0.118441	8.00959e-18	-0.691651	0.0703393
TRIM66~rs10840106	8.12125e-10	7.97695e-06	0.00550944	0.164191	0.0590035	2.29502e-29	0.612965	0.0430853
HEATR3~rs1362633	8.20042e-10	8.03059e-06	0.716866	0.0242026	0.0667158	5.02928e-19	-0.473393	0.0459849
ZNF660~rs6441863	8.25941e-10	8.06422e-06	0.969439	0.00438796	0.114501	2.84298e-17	-0.905773	0.0941493
ZNF266~rs1978435	8.28892e-10	8.06894e-06	1.04001e-07	0.367038	0.0684049	4.10702e-48	0.849506	0.038687
SLC36A1~rs357620	8.66788e-10	8.4128e-06	0.610268	0.0332819	0.065274	1.76504e-19	-0.444102	0.0424235
BDH2~rs17215694	8.7534e-10	8.47067e-06	0.0315327	0.227606	0.105675	4.07266e-13	-0.543177	0.068118
PILRB~rs1636980	8.79764e-10	8.48837e-06	0.0199767	-0.125129	0.0536763	1.78829e-29	-0.523729	0.0367054
CHAF1A~rs34080966	9.0505e-10	8.69164e-06	0.0757572	0.11842	0.0666025	5.33981e-20	0.685241	0.0642439
DFNA5~rs767421	9.06147e-10	8.69164e-06	0.00641252	0.19442	0.0711467	1.16543e-08	-0.40166	0.0663988
YEATS4~rs315113	9.83309e-10	9.4042e-06	0.272663	-0.0835621	0.0761274	5.84236e-13	0.54295	0.0686412
CLUAP1~rs12933120	9.87228e-10	9.41051e-06	0.810253	-0.0254079	0.105789	1.4404e-13	-1.03494	0.126867
DAGLB~rs10261256	9.89724e-10	9.41051e-06	0.269024	0.0931683	0.0842364	2.6307e-12	-0.623604	0.0816175
MRPS9~rs17635199	1.03225e-09	9.77148e-06	0.136094	-0.125964	0.0844314	1.10542e-13	0.517292	0.0630523
LRRC37A~rs17769490	1.03366e-09	9.77148e-06	0.00098465	-0.346859	0.104906	2.1971e-30	-1.14633	0.0784118
TMEM50B~rs2834210	1.03789e-09	9.78318e-06	0.787947	0.0211387	0.0785645	1.24298e-17	-0.580185	0.0594485
SLC36A1~rs357629	1.07773e-09	1.01295e-05	0.630766	-0.0314557	0.0654206	1.80313e-19	0.443984	0.0424266
ZSCAN23~rs1311915	1.08699e-09	1.01873e-05	0.000164224	0.315736	0.0834092	1.44946e-06	-0.335731	0.0668084
SULT1A2~rs17707300	1.14846e-09	1.07327e-05	0.0415746	-0.157385	0.0771177	8.62705e-10	0.507299	0.0773034
SLMO1~rs11664013	1.18453e-09	1.10382e-05	0.968761	-0.00322543	0.0823353	3.44748e-13	-0.778122	0.0972215
YEATS4~rs2603089	1.22318e-09	1.13659e-05	0.350076	-0.0698202	0.0746775	3.94123e-13	0.545375	0.0683438
MON1B~rs8061864	1.22979e-09	1.1395e-05	2.01714e-05	-0.284692	0.0664068	2.19229e-05	0.22611	0.0515458
BDH2~rs3919859	1.24093e-09	1.14657e-05	0.12915	-0.136965	0.090172	1.7742e-14	0.527377	0.0618745
PITRM1~rs7924157	1.25253e-09	1.15403e-05	2.31589e-07	-0.531086	0.101849	0.000913834	0.348723	0.103015
MRE11A~rs695093	1.27804e-09	1.17422e-05	0.294637	-0.0716451	0.0683213	7.45015e-17	-0.668218	0.0706482
LRRC37A~rs17564619	1.29221e-09	1.18392e-05	0.00133554	-0.343627	0.106753	2.13425e-30	-1.14765	0.0784761
ZNF780A~rs8105066	1.35284e-09	1.23601e-05	0.0739727	0.185291	0.103574	1.78712e-18	1.09472	0.108565
ZNF589~rs936427	1.36787e-09	1.24626e-05	0.198566	-0.103969	0.0808056	2.85965e-19	-0.76732	0.0738641
LRRC37A~rs34097347	1.43843e-09	1.30505e-05	0.00127063	0.345063	0.106721	2.18282e-30	1.14641	0.078411
CCDC82~rs2155574	1.44038e-09	1.30505e-05	2.96744e-05	-0.228772	0.054487	4.36538e-20	-0.779048	0.0728112
PTPRCAP~rs2256154	1.49569e-09	1.35142e-05	0.00113499	0.0925835	0.0283491	4.77146e-13	0.532278	0.0669872
MRE11A~rs693815	1.52843e-09	1.3772e-05	0.180353	-0.0917074	0.0683992	9.5336e-18	-0.680377	0.0693986
TMEM180~rs11593526	1.55173e-09	1.3935e-05	0.159271	0.100332	0.0712201	7.38141e-13	-0.452439	0.0575011
HLA-J~rs2735096	1.55505e-09	1.3935e-05	0.463548	0.0652202	0.0889349	4.01461e-14	-0.64493	0.076948
GUCA1B~rs9632492	1.58499e-09	1.41645e-05	1.30604e-06	0.439377	0.0901524	0.000487467	-0.255259	0.0715456
FBXW8~rs4130296	1.65395e-09	1.47405e-05	4.66388e-09	-0.552778	0.0933745	0.00377255	0.33561	0.114004
MCFD2~rs11890177	1.66594e-09	1.48071e-05	0.436619	-0.0493933	0.0634646	3.29576e-13	0.473131	0.0590559
ZNF266~rs11672602	1.71802e-09	1.52286e-05	8.5399e-08	-0.372931	0.0690316	4.10702e-48	-0.849506	0.038687
LRRC37A~rs17572361	1.7467e-09	1.5441e-05	0.00141334	-0.340987	0.106478	4.32653e-30	-1.13687	0.0783735
ZNF589~rs11706277	1.76479e-09	1.55291e-05	0.178493	0.110708	0.0822181	3.45353e-19	0.782818	0.0755839
PITRM1~rs9129	1.76616e-09	1.55291e-05	1.85688e-08	-0.623713	0.109825	0.0046282	0.325864	0.113297
HEATR3~rs6500288	1.78966e-09	1.56632e-05	0.0603319	0.12442	0.0661508	5.71962e-12	-0.373875	0.0498497
TMEM180~rs12572775	1.79099e-09	1.56632e-05	0.096186	0.117452	0.0705215	8.9141e-12	-0.433453	0.0584225
NSUN2~rs10475338	1.83638e-09	1.60173e-05	0.415458	0.071649	0.0879426	5.22171e-23	0.712934	0.0603768
PILRB~rs7341507	1.87434e-09	1.63049e-05	0.0176544	0.128279	0.0539574	7.12186e-29	0.522003	0.0371851
MTERFD2~rs1062748	1.88622e-09	1.63648e-05	0.137192	-0.158345	0.106434	7.75135e-13	0.652575	0.0830287
MIF~rs113413	1.92833e-09	1.66858e-05	0.108098	0.109385	0.0680045	1.1048e-08	-0.669421	0.110466
TMEM180~rs11593583	1.95614e-09	1.68818e-05	0.179466	-0.0952387	0.0708882	7.26005e-13	0.452501	0.0574875
PITRM1~rs3740609	1.96818e-09	1.6941e-05	4.04128e-07	-0.522326	0.102278	0.000913834	0.348723	0.103015
ZNF223~rs4803674	1.99494e-09	1.71262e-05	0.925779	-0.00986188	0.105832	1.26082e-15	-0.871022	0.0970139
ZNF266~rs8100020	2.08193e-09	1.78262e-05	9.75086e-08	-0.374769	0.0696898	2.55025e-48	-0.852201	0.0386455
TTC23~rs7162949	2.13789e-09	1.82576e-05	1.72328e-07	-0.516014	0.0979022	0.00259042	0.261777	0.0853978
DNA2~rs10998184	2.20615e-09	1.87915e-05	0.21665	-0.108839	0.0880291	3.76176e-18	-0.836759	0.084017
CEP192~rs11663049	2.27124e-09	1.92669e-05	0.00720616	-0.221485	0.0822246	8.62587e-32	-0.806874	0.0532076
ANAPC13~rs4245903	2.27374e-09	1.92669e-05	7.64716e-05	0.280903	0.0706745	3.92165e-36	0.786947	0.0466205
PITRM1~rs2306310	2.28228e-09	1.92892e-05	6.46315e-08	-0.587838	0.107785	0.00265174	0.345806	0.113085
ZNF304~rs862703	2.35125e-09	1.9821e-05	0.0698812	-0.135475	0.0746435	8.80311e-10	0.50473	0.0769576
ZNF589~rs9830016	2.36584e-09	1.98927e-05	0.204276	0.0998774	0.0786165	2.69304e-19	0.728649	0.0700744
ICAM3~rs3176768	2.58578e-09	2.16095e-05	0.006706	-0.17062	0.0627797	1.47364e-08	0.319838	0.0532903
SUMF1~rs2662126	2.58871e-09	2.16095e-05	0.0396766	0.151086	0.0733335	1.09098e-25	0.693865	0.0541092
LRRC37A~rs17649700	2.58984e-09	2.16095e-05	0.000842506	0.358068	0.106874	2.11814e-30	1.14774	0.0784753
DDX31~rs12683918	2.68691e-09	2.23624e-05	0.106919	0.130051	0.080582	9.07625e-28	0.698381	0.0512949
LRRC37A~rs17691328	2.72709e-09	2.26392e-05	0.000635529	-0.363663	0.106064	1.84283e-30	-1.14794	0.0783638
ZNF266~rs6512109	2.74487e-09	2.27291e-05	4.18899e-08	0.381008	0.0688603	3.57886e-48	0.850675	0.0386928
SEC22A~rs6808569	2.76626e-09	2.28484e-05	0.230837	-0.117128	0.0976826	8.5409e-19	-0.899101	0.0880911
NSUN2~rs4701742	2.77723e-09	2.28812e-05	0.375282	-0.0771673	0.0869896	1.13485e-22	-0.707162	0.0605425
FLYWCH1~rs4786358	2.79155e-09	2.28928e-05	0.0107242	0.137443	0.0537474	1.61719e-16	0.671319	0.0719725
LRRC37A~rs8070723	2.79264e-09	2.28928e-05	0.00246937	0.317047	0.104425	6.8806e-28	1.10104	0.0805976
HEATR3~rs7206735	2.893e-09	2.3621e-05	0.074083	-0.118554	0.0662942	5.68078e-12	0.37394	0.0498502
ADAT1~rs11149843	2.89591e-09	2.3621e-05	0.0313231	-0.0992435	0.0460204	1.11804e-12	-0.695079	0.0891788
CCDC40~rs11650121	2.97869e-09	2.42358e-05	0.000769535	-0.190424	0.0564098	1.62925e-20	-0.697506	0.0642129
PITRM1~rs7900171	2.99148e-09	2.42794e-05	1.90279e-07	0.56407	0.107403	0.00191633	-0.346825	0.109743
CDK10~rs164746	3.07489e-09	2.48028e-05	0.225587	-0.0563823	0.0464938	8.33726e-11	0.345121	0.0492582
HLA-DQB1~rs6457617	3.07871e-09	2.48028e-05	0.154334	-0.0981764	0.068864	5.14214e-15	-0.750996	0.0859529
HLA-DQB1~rs6457620	3.07871e-09	2.48028e-05	0.154334	-0.0981764	0.068864	5.14214e-15	-0.750996	0.0859529
LRRC37A~rs8072451	3.16831e-09	2.54619e-05	0.000692174	-0.362725	0.106522	2.26644e-30	-1.14617	0.0784283
PILRB~rs6955367	3.21602e-09	2.5782e-05	0.0234953	0.114301	0.0503669	6.85713e-26	0.486924	0.0377461
MAN2C1~rs9972533	3.38755e-09	2.70907e-05	0.138879	0.120784	0.0815354	2.00732e-18	0.789763	0.0784725
ZNF266~rs10411115	3.43715e-09	2.74203e-05	4.56197e-08	0.381405	0.0691258	4.10702e-48	0.849506	0.038687
ANAPC13~rs4955525	3.4468e-09	2.74304e-05	8.53401e-05	0.283919	0.0719163	2.81622e-36	0.790495	0.046671
THOC5~rs4333024	3.56276e-09	2.82844e-05	0.574259	0.0339762	0.0604551	2.09181e-10	-0.584039	0.0854698
ZNF266~rs6512121	3.58232e-09	2.83708e-05	2.68837e-10	-0.437066	0.0683737	1.50669e-63	-0.87692	0.0296383
LRRC37A~rs11079729	3.65874e-09	2.89061e-05	0.000663095	-0.364862	0.106778	2.1971e-30	-1.14633	0.0784118
HEATR3~rs8051216	3.67995e-09	2.90036e-05	0.543556	-0.04247	0.0698879	2.00182e-17	0.453923	0.0468951
MRPL51~rs11064237	3.71835e-09	2.92358e-05	0.25451	0.100063	0.0877563	1.52748e-16	-0.509118	0.0545264
CEP192~rs6505780	3.84345e-09	3.0147e-05	0.00713754	0.228094	0.0845771	5.63762e-30	0.830266	0.0574123
NARF~rs7406694	3.86455e-09	3.02399e-05	0.87262	-0.0101874	0.0635206	9.45845e-14	0.514888	0.0625508
CCDC82~rs12791333	3.88181e-09	3.03025e-05	1.30832e-05	0.242084	0.0552146	4.24522e-20	0.780888	0.0729517
PCDHB16~rs1528587	3.9089e-09	3.04413e-05	0.593482	-0.0599066	0.112185	1.83357e-18	-0.906519	0.0899387
LRRC37A~rs12150111	3.96079e-09	3.07722e-05	0.000444747	0.375034	0.106369	1.64705e-30	1.15367	0.0786534
CEP192~rs1787004	4.1313e-09	3.20208e-05	0.00962582	0.214686	0.0827354	3.20921e-28	0.811625	0.0588664
ADAT1~rs2550913	4.17747e-09	3.22531e-05	6.26569e-06	0.199846	0.0439633	1.28449e-15	0.761373	0.0848313
ZNF266~rs7247108	4.18099e-09	3.22531e-05	3.47066e-08	0.384452	0.0690575	4.17912e-48	0.84968	0.0387009
ANAPC13~rs11915964	4.1954e-09	3.22881e-05	1.05289e-05	-0.316845	0.0714816	1.48399e-39	-0.811334	0.0444021
SEC22A~rs6802621	4.22192e-09	3.24159e-05	0.0852112	-0.16271	0.0944221	1.67494e-19	-0.920463	0.0878558
LRRC37A~rs1078268	4.23304e-09	3.24252e-05	0.000758039	0.359558	0.106381	4.72244e-30	1.13585	0.0783822
ATP6AP1L~rs6894520	4.24545e-09	3.24442e-05	2.05569e-08	0.382557	0.0675769	1.15315e-33	0.900532	0.0566424
LRRC37A~rs17689471	4.28988e-09	3.27074e-05	0.000567751	0.368964	0.106648	2.1971e-30	1.14633	0.0784118
MRPL51~rs1981669	4.37923e-09	3.33109e-05	0.318597	-0.0839312	0.0841053	4.98907e-16	0.50772	0.0555715
ZNF266~rs8108483	4.45207e-09	3.37444e-05	6.20634e-10	0.425947	0.0680746	9.79759e-58	0.8691	0.032744
NADSYN1~rs1792229	4.45684e-09	3.37444e-05	0.00282366	0.293425	0.0979708	3.04816e-09	-0.381968	0.0604728
ANAPC13~rs9857995	4.56417e-09	3.44772e-05	0.000110452	-0.28108	0.0723579	4.62302e-36	-0.785705	0.0466261
ZNF223~rs8105860	4.68849e-09	3.53347e-05	0.64829	0.0399873	0.0876336	4.5913e-13	-0.674306	0.0847885
LRRC37A~rs17564493	4.80463e-09	3.61267e-05	0.00045423	-0.374199	0.106303	2.13108e-30	-1.14767	0.0784756
ANAPC13~rs2293293	4.95552e-09	3.71759e-05	6.73264e-05	0.288098	0.0719279	2.41003e-36	0.789074	0.0465125
MATN3~rs1191819	4.98311e-09	3.72973e-05	0.00142621	0.229379	0.0716858	7.28769e-07	-0.336109	0.0649032
LRRC37A~rs17650063	5.0692e-09	3.7805e-05	0.000444747	0.375034	0.106369	2.13743e-30	1.14764	0.0784765
NARF~rs7209788	5.07406e-09	3.7805e-05	0.916465	0.00652862	0.0622254	4.34743e-14	0.521055	0.0622715
MRPS9~rs4511739	5.25441e-09	3.89852e-05	0.273576	0.0838765	0.0765596	3.64746e-13	-0.48776	0.0610188
CCDC40~rs11657363	5.25631e-09	3.89852e-05	0.128698	-0.0909058	0.0597776	3.81489e-16	-0.61517	0.0669978
LRRC37A~rs17763533	5.33991e-09	3.95096e-05	0.000433806	-0.375466	0.10629	2.1971e-30	-1.14633	0.0784118
LRRC37A~rs17649954	5.35647e-09	3.95096e-05	0.000432076	0.376031	0.106417	2.13425e-30	1.14765	0.0784761
FAM114A1~rs11730661	5.36325e-09	3.95096e-05	0.0105535	0.168922	0.0659128	3.77686e-08	-0.356816	0.061419
HLA-DQB1~rs9272723	5.39271e-09	3.96374e-05	1.60907e-19	-0.526052	0.0568038	1.36797e-34	-1.01965	0.062692
DBF4B~rs34839354	5.42297e-09	3.97704e-05	0.0114442	0.197502	0.0779306	4.00355e-20	0.843885	0.0787657
CEP192~rs576963	5.47152e-09	4.00367e-05	0.0077198	0.219802	0.0823097	4.12463e-28	0.810244	0.0589445
HEATR3~rs4785386	5.66693e-09	4.13052e-05	0.0844836	0.113811	0.0658909	5.13311e-11	-0.381795	0.0537977
HEATR3~rs877639	5.67013e-09	4.13052e-05	0.587592	0.0381042	0.0702337	2.00182e-17	-0.453923	0.0468951
DDX31~rs10901196	5.76865e-09	4.19295e-05	0.178561	0.103389	0.0767943	1.83319e-23	0.651307	0.0543655
ZC3H3~rs7464822	5.81941e-09	4.21138e-05	0.629004	-0.0363125	0.0751339	6.05792e-10	0.765989	0.115525
LRRC37A~rs17564948	5.81975e-09	4.21138e-05	0.00043057	-0.377048	0.106677	2.21777e-30	-1.14833	0.0785567
LRRC37A~rs1467969	5.85314e-09	4.21893e-05	0.00044804	0.376314	0.106792	2.12126e-30	1.14773	0.0784757
ZNF780A~rs2767607	5.85598e-09	4.21893e-05	0.0828064	-0.265207	0.15271	2.73566e-17	-1.56229	0.162281
LRRC37A~rs17650381	5.87947e-09	4.22653e-05	0.000442558	0.376609	0.106775	2.022e-30	1.14769	0.0784301
HLA-J~rs2523765	6.05204e-09	4.34105e-05	0.0949121	-0.148536	0.0888428	2.64033e-10	0.551555	0.081241
LRRC37A~rs17689882	6.21942e-09	4.45135e-05	0.000522793	-0.373306	0.107207	6.85446e-30	-1.14941	0.079661
NSUN2~rs6888601	6.24222e-09	4.45791e-05	0.540616	-0.0519891	0.0849318	4.07343e-19	-0.674409	0.0652893
CPLX1~rs1564279	6.25913e-09	4.46025e-05	0.157923	0.087592	0.0619755	5.81504e-10	-0.43887	0.066111
LRRC37A~rs17769552	6.28487e-09	4.46886e-05	0.000495285	0.375346	0.107341	5.41819e-30	1.15162	0.079597
NARF~rs8081734	6.30802e-09	4.47558e-05	0.981836	0.00145768	0.0640054	9.09199e-14	-0.521332	0.0632804
C22orf34~rs5770562	6.35416e-09	4.49492e-05	0.000339349	0.323103	0.0898045	6.96496e-07	-0.29285	0.0564407
ZNF266~rs2217652	6.36276e-09	4.49492e-05	1.93e-08	0.390732	0.0688843	4.10702e-48	0.849506	0.038687
ZNF660~rs6771167	6.39477e-09	4.5078e-05	0.645897	0.0523	0.113787	2.73455e-17	0.911913	0.0947232
LRRC37A~rs17651213	6.49699e-09	4.55063e-05	0.000614677	0.367554	0.106913	4.32653e-30	1.13687	0.0783735
LRRC37A~rs916793	6.50182e-09	4.55063e-05	0.000417422	0.377997	0.106695	2.1805e-30	1.1464	0.0784095
THOC5~rs4823044	6.51635e-09	4.55063e-05	0.894863	0.00828361	0.0626632	1.31956e-11	-0.571055	0.0777202
TTC23~rs4965473	6.51846e-09	4.55063e-05	0.0173229	0.417038	0.174899	4.18491e-09	-0.893429	0.142862
RFX7~rs7496025	6.53236e-09	4.55063e-05	0.54318	0.0399985	0.0657593	6.11832e-14	-0.457855	0.0551114
TMEM144~rs2881373	6.54801e-09	4.55063e-05	0.478948	0.0533767	0.075358	2.8782e-15	-0.489128	0.0553499
PXK~rs4075152	6.55291e-09	4.55063e-05	0.00136679	-0.230152	0.0716499	1.68179e-06	0.358208	0.0717604
GUCA1B~rs6939563	6.61199e-09	4.57969e-05	3.21318e-06	-0.465043	0.0992012	0.000823049	0.247613	0.0724846
SEC22A~rs9846935	6.62276e-09	4.57969e-05	0.109454	-0.150966	0.0942167	8.5409e-19	-0.899101	0.0880911
ADAT1~rs11642599	6.68336e-09	4.61184e-05	4.70616e-05	0.230897	0.0564425	3.27356e-16	0.868028	0.0942696
ANAPC13~rs9857242	6.78158e-09	4.66977e-05	7.40507e-05	-0.287478	0.0721872	4.65024e-36	-0.785566	0.0466206
LRRC37A~rs17652449	6.89294e-09	4.73009e-05	0.000400367	-0.3792	0.106698	2.1971e-30	-1.14633	0.0784118
SULT1A2~rs12443881	6.89811e-09	4.73009e-05	0.0461964	-0.157724	0.0790002	5.73784e-09	0.490374	0.0792059
SEC23B~rs911011	7.09284e-09	4.85344e-05	0.264024	0.106396	0.0951944	3.52506e-15	-0.554328	0.062976
LRRC37A~rs17572169	7.25168e-09	4.95064e-05	0.000517373	-0.371506	0.106603	4.31229e-30	-1.13694	0.0783754
LRRC37A~rs2532418	7.27297e-09	4.95064e-05	0.000261732	-0.386115	0.105326	3.4619e-30	-1.14733	0.0788913
ZNF266~rs13535	7.29049e-09	4.95064e-05	1.65761e-08	0.392562	0.0688792	4.10702e-48	0.849506	0.038687
ZNF266~rs7258744	7.29543e-09	4.95064e-05	1.31289e-09	-0.414597	0.067593	6.78917e-51	-0.860397	0.0370371
SEC22A~rs9883794	7.3549e-09	4.98067e-05	0.123267	-0.148377	0.0961781	7.31969e-19	-0.903308	0.0882812
LRRC37A~rs17649641	7.58228e-09	5.12404e-05	0.000320131	0.384205	0.106333	2.1235e-30	1.14774	0.0784774
INO80E~rs11150577	7.62722e-09	5.1343e-05	0.137491	0.0770003	0.0517963	3.38047e-11	-0.315487	0.0439743
MIF~rs1892715	7.64456e-09	5.1343e-05	0.00397625	-0.249327	0.0863348	1.519e-06	0.655975	0.13081
MIF~rs5996635	7.64456e-09	5.1343e-05	0.00397625	0.249327	0.0863348	1.519e-06	-0.655975	0.13081
ZC3H3~rs12542047	7.67411e-09	5.14359e-05	0.62046	0.0371898	0.0750735	8.84346e-10	-0.761236	0.116084
CCDC50~rs12495014	8.0701e-09	5.39794e-05	8.86035e-08	0.375885	0.0696666	0.0199405	-0.115327	0.0490063
TSNARE1~rs12717833	8.08665e-09	5.39797e-05	0.1126	0.109838	0.0691561	1.45667e-09	-0.46709	0.072295
ZNF266~rs2033482	8.15511e-09	5.42254e-05	1.81946e-08	0.392907	0.0691401	4.22282e-48	0.849728	0.0387067
ZNF660~rs4682741	8.15662e-09	5.42254e-05	0.598331	-0.0597943	0.113462	2.73455e-17	-0.911913	0.0947232
CEP192~rs8088313	8.2691e-09	5.48617e-05	0.0101891	-0.222494	0.0864027	5.01024e-29	-0.823569	0.0584234
ZNF266~rs6512110	8.40887e-09	5.56214e-05	5.81683e-11	0.450322	0.0678848	1.52225e-63	0.876996	0.0296433
HLA-J~rs417162	8.41761e-09	5.56214e-05	0.00281136	0.262789	0.0877024	5.52875e-29	0.884054	0.0627873
ZNF223~rs6509133	8.43843e-09	5.56465e-05	0.705294	0.0272534	0.0720399	7.14043e-13	0.668563	0.0849049
C22orf34~rs5770567	8.47745e-09	5.57031e-05	0.00048605	-0.315516	0.0900996	5.22651e-07	0.297184	0.0565875
DGCR6L~rs752689	8.48108e-09	5.57031e-05	0.00650505	-0.132357	0.0485196	3.17416e-07	0.271729	0.050693
PCDHB16~rs246718	8.67133e-09	5.67419e-05	0.200879	0.126789	0.0990509	1.65344e-12	-0.595598	0.0771091
FCGR2C~rs7552317	8.67393e-09	5.67419e-05	0.461836	0.0772115	0.104884	9.62646e-12	-0.776025	0.104794
SNX19~rs10791115	8.6964e-09	5.67754e-05	0.0158587	0.236863	0.0979995	2.62742e-09	-0.47002	0.0740706
SMTNL1~rs2649649	8.77302e-09	5.71614e-05	0.0697864	-0.135822	0.0748092	2.24551e-15	-0.819052	0.09224
ZNF266~rs7254750	8.8162e-09	5.73286e-05	9.40353e-10	0.417616	0.067478	6.06414e-51	0.86026	0.0369949
CBY1~rs5750627	9.16437e-09	5.94744e-05	0.134572	0.10024	0.0669275	5.76691e-11	-0.406603	0.0574689
SEC22A~rs9868971	9.26454e-09	6.00054e-05	0.0847394	0.161356	0.0934941	8.39994e-19	0.89906	0.0880631
CBY1~rs6001173	9.31758e-09	6.02296e-05	0.13605	0.0998697	0.0669335	5.65792e-11	-0.40669	0.0574524
ZNF223~rs7256908	9.4788e-09	6.11509e-05	0.754881	-0.022971	0.0735519	1.13354e-12	-0.675587	0.0867054
FCGR2C~rs867624	9.51788e-09	6.12822e-05	0.485676	0.0750097	0.10754	5.75839e-12	-0.787792	0.105055
LRRC37A~rs17660065	9.63115e-09	6.18897e-05	0.000329928	0.38555	0.10694	2.1971e-30	1.14633	0.0784118
TSNARE1~rs10104625	9.75546e-09	6.25656e-05	0.14059	-0.103087	0.0698912	1.00395e-09	0.475784	0.0728264
TRIM66~rs10840114	9.86278e-09	6.313e-05	0.00623924	0.155599	0.0567515	2.31627e-25	0.570581	0.0449299
CBY1~rs1946990	9.90043e-09	6.32173e-05	0.0867962	-0.113905	0.0664352	1.41932e-10	0.38123	0.0551987
ZNF223~rs7254261	9.91506e-09	6.32173e-05	0.828918	-0.0157647	0.0729317	9.19921e-13	-0.648258	0.0828014
NADSYN1~rs4944957	1.01291e-08	6.44307e-05	0.0183934	0.209055	0.0885021	6.80371e-11	-0.388176	0.0551045
MAEA~rs1250111	1.01448e-08	6.44307e-05	0.0219189	-0.199091	0.0867128	5.43893e-08	0.51873	0.0904648
DSCC1~rs7003687	1.02485e-08	6.49636e-05	0.542504	-0.0284366	0.0466727	9.52728e-10	0.441104	0.0674135
LRRC37A~rs4327091	1.02949e-08	6.51095e-05	0.00038463	0.379801	0.106547	5.49544e-30	1.13818	0.0786807
ATP6AP1L~rs862242	1.03138e-08	6.51095e-05	1.23468e-07	0.368823	0.0691513	4.8116e-33	0.878781	0.0561357
MTERFD2~rs16843245	1.03313e-08	6.51095e-05	0.0270736	-0.33425	0.150952	3.36261e-09	0.788788	0.125264
ZNF223~rs2061332	1.04401e-08	6.56689e-05	0.898376	-0.0101069	0.0791138	1.92058e-12	0.654784	0.0850678
CC2D1B~rs12407818	1.05567e-08	6.62746e-05	0.070369	0.19958	0.110156	9.17233e-10	-0.646834	0.0987442
ZNF266~rs4804436	1.06333e-08	6.66276e-05	3.50276e-11	0.456396	0.0679977	7.10254e-63	0.881955	0.0301804
LRRC37A~rs41374248	1.09254e-08	6.83275e-05	0.000338882	0.386369	0.107378	2.1971e-30	1.14633	0.0784118
LRRC37A~rs17649553	1.12247e-08	6.99634e-05	0.000223812	0.39364	0.106206	2.1084e-30	1.14781	0.0784757
ZNF223~rs2270196	1.12298e-08	6.99634e-05	0.784492	0.0200364	0.0732443	6.92378e-13	0.650101	0.0825028
HLA-J~rs2508037	1.12799e-08	7.01418e-05	0.00313249	0.263348	0.0888823	4.15165e-29	0.884055	0.0625752
ZNF266~rs10408485	1.15119e-08	7.12972e-05	6.585e-09	0.408026	0.0696208	1.73421e-56	0.846927	0.032678
ALG11~rs9568682	1.15242e-08	7.12972e-05	0.0225964	0.190529	0.0834065	5.1528e-11	-0.371382	0.0523357
HEATR3~rs11865001	1.15311e-08	7.12972e-05	0.0874926	0.117321	0.0685789	2.03362e-11	-0.370119	0.0509233
NELL2~rs2710419	1.16216e-08	7.16029e-05	0.0475962	0.184132	0.0928167	1.33303e-09	-0.510542	0.0788099
PPIE~rs230325	1.16243e-08	7.16029e-05	0.00174266	0.255598	0.0813783	4.40938e-06	-0.532426	0.111607
FBXW8~rs12302906	1.1719e-08	7.20503e-05	1.33609e-06	-0.557051	0.114406	0.00156896	0.379565	0.117798
AGAP4~rs1073525	1.17999e-08	7.24115e-05	0.305114	-0.0531738	0.0518189	9.65725e-11	-0.68904	0.0987325
LRRC37A~rs17762769	1.19594e-08	7.32533e-05	0.000217258	0.394161	0.106127	2.1971e-30	1.14633	0.0784118
LRRC37A~rs17660595	1.20712e-08	7.37996e-05	0.000248146	0.392234	0.106593	2.1971e-30	1.14633	0.0784118
ZNF266~rs7257650	1.21437e-08	7.41041e-05	3.58081e-11	0.454736	0.0677847	2.14365e-63	0.876409	0.0297045
LRRC37A~rs12150090	1.22764e-08	7.47746e-05	0.000368802	0.386169	0.107995	2.1971e-30	1.14633	0.0784118
LRRC37A~rs17763086	1.24186e-08	7.53764e-05	0.000218258	0.394472	0.106245	2.1971e-30	1.14633	0.0784118
HTATIP2~rs2088451	1.24213e-08	7.53764e-05	0.148649	0.103666	0.0717099	3.46557e-12	-0.405462	0.0534148
FCGR2C~rs12746613	1.25407e-08	7.58861e-05	0.507848	-0.0718781	0.1085	5.75839e-12	0.787792	0.105055
LRRC37A~rs17660228	1.25517e-08	7.58861e-05	0.000407509	0.384817	0.108423	2.1795e-30	1.14645	0.0784129
SULT1A2~rs4788074	1.26e-08	7.59492e-05	0.0408382	0.158362	0.0773145	1.71048e-08	-0.468616	0.0784742
LRRC37A~rs2668695	1.26086e-08	7.59492e-05	0.00103902	-0.345303	0.104921	1.60302e-28	-1.09097	0.0784708
ANAPC13~rs4955526	1.28362e-08	7.71786e-05	4.76025e-05	0.292881	0.0716418	1.60909e-35	0.779906	0.046885
TTC23~rs12912760	1.2906e-08	7.74553e-05	0.0479536	-0.367043	0.185316	2.14347e-09	1.03057	0.161392
SEC22A~rs6799645	1.30674e-08	7.82807e-05	0.0836121	0.163963	0.0946597	8.5409e-19	0.899101	0.0880911
MAEA~rs1250115	1.32914e-08	7.93406e-05	0.0302621	0.215537	0.0993136	1.21919e-08	-0.550247	0.0910988
SNAPC5~rs16949838	1.32928e-08	7.93406e-05	0.469776	0.0939574	0.129925	8.47435e-16	-0.798615	0.0882825
PLVAP~rs7248564	1.3361e-08	7.96023e-05	0.668687	0.0168622	0.0393885	7.35719e-10	-0.379136	0.0575046
CBY1~rs138711	1.34946e-08	8.02518e-05	0.00654621	0.228638	0.0838793	5.52127e-09	-0.341173	0.0550388
FBXW8~rs11068264	1.3553e-08	8.03678e-05	1.18304e-08	0.490055	0.0850981	0.00769407	-0.293579	0.108625
PXK~rs7231	1.35632e-08	8.03678e-05	0.00110475	-0.233475	0.0713212	4.81592e-06	0.342283	0.0720599
LRRC37A~rs17689824	1.36621e-08	8.0807e-05	0.00022048	-0.395284	0.106538	2.1971e-30	-1.14633	0.0784118
MRPL51~rs12580729	1.37814e-08	8.13658e-05	0.240806	-0.104169	0.0887456	2.62584e-15	0.489246	0.0552649
LRRC37A~rs17571739	1.38916e-08	8.18686e-05	0.000224834	0.395149	0.106646	2.29066e-30	1.14647	0.0784587
FIGNL1~rs11974297	1.39713e-08	8.21899e-05	0.871719	-0.00989532	0.0612621	2.56446e-12	-0.540875	0.0707474
BDH2~rs1607093	1.40214e-08	8.23371e-05	0.070702	-0.190329	0.105174	3.33555e-12	0.522618	0.0687861
SULT1A2~rs6565300	1.43809e-08	8.42968e-05	0.00088037	-0.255659	0.0765902	9.03893e-06	0.416508	0.0905184
SEC22A~rs7624430	1.48555e-08	8.69226e-05	0.0803048	-0.165579	0.094562	9.36306e-19	-0.897301	0.0880466
TMEM163~rs10928512	1.50916e-08	8.81466e-05	1.90968e-12	-0.623828	0.0872884	0.726152	0.0261838	0.074614
PILRB~rs7783159	1.5154e-08	8.8353e-05	0.0631293	0.105875	0.0569004	5.29036e-27	0.489139	0.0367137
TMEM180~rs5870	1.52136e-08	8.85427e-05	0.194499	0.0931678	0.0717555	8.5021e-12	-0.427285	0.0575243
ADAM32~rs4615534	1.53992e-08	8.94639e-05	0.088163	-0.155587	0.0911399	8.85354e-25	-0.781047	0.062591
FLYWCH1~rs8046063	1.54398e-08	8.95409e-05	0.222079	0.0663083	0.0542659	2.45119e-12	0.614478	0.0802892
LRRC37A~rs4277389	1.54763e-08	8.95932e-05	0.000249536	0.394661	0.107295	2.1971e-30	1.14633	0.0784118
ZNF223~rs4803676	1.55848e-08	9.00624e-05	0.46387	-0.0761683	0.103939	1.287e-11	0.744364	0.101244
MRPL51~rs7955645	1.56334e-08	9.0184e-05	0.391657	0.0740974	0.0864561	4.54245e-16	-0.506262	0.0553153
RFX7~rs8024031	1.57012e-08	9.04153e-05	0.695791	-0.025338	0.06478	9.05332e-14	0.456677	0.0554273
LRRC37A~rs17573175	1.57759e-08	9.06857e-05	0.000291977	0.387807	0.106617	4.72244e-30	1.13585	0.0783822
FIGNL1~rs11238134	1.58612e-08	9.10162e-05	0.718463	0.0242311	0.0671906	9.59557e-13	0.601315	0.0768794
SEC22A~rs9844807	1.59858e-08	9.15703e-05	0.101729	0.151784	0.0926474	5.76502e-18	0.876205	0.0886123
LRRC37A~rs17564223	1.61158e-08	9.21538e-05	3.88802e-05	0.421294	0.101866	2.12663e-30	1.14773	0.0784778
LRRC37A~rs1864325	1.61653e-08	9.22759e-05	0.000261777	0.394364	0.107578	2.20936e-30	1.14635	0.0784177
C20orf96~rs6082267	1.61985e-08	9.23043e-05	2.61306e-07	0.381495	0.0734876	0.0265527	-0.0801608	0.0357743
NADSYN1~rs12422045	1.64117e-08	9.33563e-05	0.0315344	-0.182122	0.0845579	2.17643e-10	0.397634	0.0582549
LRRC37A~rs242559	1.64697e-08	9.35234e-05	0.00201547	-0.28712	0.0926938	1.80432e-22	-1.00245	0.0863871
LRRC37A~rs17571718	1.65503e-08	9.38185e-05	0.000175862	-0.400596	0.106314	2.29857e-30	-1.14643	0.078459
HLA-DQB1~rs9469219	1.67318e-08	9.46446e-05	0.835973	0.0164963	0.0796496	5.51189e-11	-0.699216	0.098709
NELL2~rs447649	1.67539e-08	9.46446e-05	0.031943	-0.198395	0.0923344	8.00272e-09	0.49246	0.0804054
FCGR2C~rs12722986	1.68359e-08	9.49434e-05	0.549104	0.0651668	0.108731	5.7511e-12	-0.787818	0.105056
INO80E~rs4788204	1.76477e-08	9.93503e-05	0.0842458	0.0885476	0.0512255	5.20701e-10	-0.290485	0.0436191
SEC22A~rs1515371	1.77258e-08	9.96189e-05	0.0669265	0.172753	0.0941685	8.5409e-19	0.899101	0.0880911
ZNF117~rs12535182	1.77917e-08	9.98175e-05	6.32041e-11	-0.487661	0.0736566	0.298835	0.0686023	0.0657963
SEC22A~rs9855287	1.79658e-08	0.000100622	0.079433	0.167662	0.0954751	8.5409e-19	0.899101	0.0880911
HLA-DQB1~rs9272346	1.80501e-08	0.000100921	1.12954e-22	0.55958	0.0554836	5.33253e-35	1.03125	0.0627775
MAEA~rs900019	1.80815e-08	0.000100924	0.0371829	-0.207128	0.0992456	1.14837e-08	0.55109	0.0910564
CCDC50~rs4677729	1.85137e-08	0.00010316	0.00437837	-0.192433	0.0673508	7.27342e-08	0.27347	0.0482014
LRRC37A~rs17661428	1.85818e-08	0.000103364	0.000263128	0.396022	0.108069	2.2466e-30	1.14732	0.0784996
FIGNL1~rs3887825	1.86921e-08	0.000103801	0.413391	0.052229	0.0638229	5.09994e-14	0.586119	0.0702813
NSUN2~rs12691276	1.93923e-08	0.000107507	0.732505	0.027194	0.0795363	5.53873e-16	0.611652	0.0670777
LRRC37A~rs17575556	1.97724e-08	0.000109428	0.000205918	-0.400105	0.10733	2.20092e-30	-1.14633	0.0784132
NCAPG2~rs2730268	2.01257e-08	0.000111195	0.00077261	-0.256254	0.075936	1.47747e-05	0.46285	0.103243
ZNF117~rs517258	2.02046e-08	0.000111443	6.7e-11	-0.502979	0.0760745	0.462347	0.0451844	0.0613143
CDK10~rs164749	2.02994e-08	0.000111778	0.14384	-0.0668684	0.0457068	3.29491e-09	0.309497	0.0491187
NSUN2~rs3776439	2.047e-08	0.000112528	0.227641	0.100318	0.0830913	6.23717e-20	0.692074	0.0650412
INO80E~rs3935873	2.06597e-08	0.00011338	0.137028	-0.0776088	0.052144	1.54093e-10	0.306787	0.0445198
SEC23B~rs2145247	2.07208e-08	0.000113525	0.48869	-0.0660405	0.0953385	4.54756e-16	0.573536	0.0626673
LRRC37A~rs4640231	2.09041e-08	0.000114338	0.000137839	0.4066	0.106177	2.1971e-30	1.14633	0.0784118
DDX31~rs11243883	2.09526e-08	0.000114411	0.259803	-0.0936854	0.0830833	7.23253e-20	-0.682341	0.0642745
XRCC6BP1~rs12366757	2.11244e-08	0.000115157	0.0850478	-0.122143	0.0708434	1.08001e-25	-0.597078	0.0465555
SEC22A~rs9855356	2.11689e-08	0.000115208	0.0595289	-0.177371	0.0940068	8.5409e-19	-0.899101	0.0880911
PRICKLE4~rs6913232	2.12073e-08	0.000115225	0.0425457	0.13259	0.0652769	4.70402e-09	-0.349615	0.0561125
ZNF117~rs12668784	2.13194e-08	0.000115598	3.21865e-11	-0.501136	0.0745195	0.421702	0.0522789	0.0648829
SULT1A2~rs8045689	2.13467e-08	0.000115598	0.000740501	0.26078	0.0770074	1.58334e-05	-0.418705	0.0937479
SUMF1~rs2819560	2.15941e-08	0.000116745	0.0125012	-0.181162	0.0723782	6.08866e-26	-0.682959	0.0528623
THOC5~rs737980	2.16644e-08	0.000116932	0.38742	-0.0612961	0.0708831	1.69249e-09	0.582622	0.0905866
SNAPC5~rs2063690	2.22981e-08	0.000119779	0.521639	0.0837916	0.130703	8.005e-16	-0.797811	0.0880991
POLR2J~rs3987966	2.23038e-08	0.000119779	0.469678	0.0578945	0.0800393	9.19769e-12	-0.555153	0.0748835
VPS53~rs741677	2.23348e-08	0.000119779	0.418653	-0.0574253	0.0709696	4.52332e-13	0.450267	0.0565986
VPS53~rs9907102	2.23384e-08	0.000119779	0.400901	0.060173	0.0715975	4.52332e-13	-0.450267	0.0565986
NUP107~rs2439759	2.25191e-08	0.00012055	0.604528	-0.0390232	0.0753208	2.3994e-14	0.49334	0.0582391
SMTNL1~rs2729358	2.26864e-08	0.000121228	0.0968112	0.122862	0.0739086	1.09641e-14	0.773155	0.089832
LRRC37A~rs2732706	2.27375e-08	0.000121228	0.000342392	-0.371243	0.103252	1.79163e-25	-1.1329	0.0889128
FANCA~rs7190823	2.27569e-08	0.000121228	0.0770764	-0.0749063	0.0423187	2.7549e-07	0.42775	0.079347
SFI1~rs1968023	2.31e-08	0.000122856	0.0359864	-0.144122	0.0686162	6.69811e-12	0.300087	0.0401651
CBY1~rs138712	2.33351e-08	0.000123904	0.0723808	0.124246	0.0690662	6.21999e-10	-0.373911	0.0564356
RIMKLB~rs11612882	2.35992e-08	0.000125104	0.0225087	0.250696	0.109674	3.86401e-12	-0.443522	0.0585805
SEC22A~rs12493729	2.4189e-08	0.000128013	0.140409	0.149655	0.101417	8.5409e-19	0.899101	0.0880911
INO80E~rs3814881	2.42263e-08	0.000128013	0.150048	0.0748172	0.0519326	1.54093e-10	-0.306787	0.0445198
KHK~rs11887401	2.42835e-08	0.000128108	0.314048	-0.0632896	0.0628273	8.45121e-15	-0.572118	0.0661282
WRB~rs2836999	2.48844e-08	0.000131067	0.00376255	-0.234729	0.0807902	5.14931e-29	-0.780788	0.0554065
SEC22A~rs1533393	2.49497e-08	0.000131199	0.0598114	0.178399	0.094657	8.5409e-19	0.899101	0.0880911
MAEA~rs1732115	2.514e-08	0.000131988	0.0923875	0.180416	0.107082	1.14359e-09	-0.615944	0.0946455
CBY1~rs1056610	2.52233e-08	0.000132213	0.107926	-0.106685	0.0662939	6.06326e-10	0.383523	0.0578434
LRRC37A~rs17574228	2.52764e-08	0.00013228	0.000169694	-0.40557	0.107376	2.1971e-30	-1.14633	0.0784118
MARCH1~rs11731584	2.54026e-08	0.000132728	0.0127214	-0.124313	0.0497897	5.32271e-16	-0.568623	0.0623127
NOP10~rs16958954	2.56435e-08	0.000133773	0.808914	-0.026957	0.111437	2.24235e-19	0.696555	0.0667927
GUCA1B~rs10452607	2.57402e-08	0.000134063	6.16468e-05	-0.377124	0.0936594	0.000134267	0.270405	0.068931
YPEL3~rs4788212	2.60536e-08	0.00013548	0.197216	0.0694988	0.0538529	1.69891e-13	-0.290098	0.0356887
ZNF266~rs7246415	2.62825e-08	0.000136408	4.01308e-10	-0.429858	0.0679311	6.78917e-51	-0.860397	0.0370371
ADAT1~rs4888441	2.63156e-08	0.000136408	0.0481946	-0.092023	0.0465116	2.62913e-11	-0.668576	0.09259
LRRC37A~rs41437445	2.64335e-08	0.000136803	0.000142194	-0.408632	0.106925	2.1971e-30	-1.14633	0.0784118
MRPL51~rs7960757	2.65322e-08	0.000137097	0.44377	0.0665434	0.0868486	4.58236e-16	-0.506298	0.0553283
MAEA~rs1250129	2.66943e-08	0.000137717	0.12684	0.156953	0.102706	9.28449e-10	-0.619948	0.0946738
THOC5~rs9613942	2.67781e-08	0.000137932	0.620601	0.033465	0.0675814	7.8226e-10	-0.59273	0.0900624
ATP6AP1L~rs862245	2.69576e-08	0.000138437	8.14987e-08	0.371271	0.0686143	2.1739e-32	0.864128	0.0561191
NSUN2~rs3733775	2.69608e-08	0.000138437	0.3413	0.0781815	0.082112	2.39993e-18	0.664817	0.0662537
PIGB~rs7183960	2.75787e-08	0.000141388	0.00138029	0.238807	0.0744106	8.96659e-06	-0.368047	0.0799532
DSCC1~rs6994085	2.77732e-08	0.000142162	0.590176	0.025585	0.0474865	1.90275e-09	-0.433522	0.0676449
ZNF117~rs6948240	2.82136e-08	0.000144191	6.14587e-11	-0.491508	0.0741891	0.381276	0.0573823	0.0653405
SUMF1~rs2819561	2.82936e-08	0.000144374	0.010768	-0.185125	0.0724345	6.08866e-26	-0.682959	0.0528623
ST20~rs12443213	2.87562e-08	0.000146506	0.20049	-0.107659	0.0840333	1.54059e-17	-0.734738	0.0755633
SLC22A18~rs4758510	2.89645e-08	0.000147338	1.19463e-06	0.437757	0.0894883	0.00709815	-0.185423	0.0679021
MIF~rs5760176	2.90239e-08	0.00014741	0.0158612	0.15779	0.0652853	1.64196e-06	-0.615874	0.123245
ERI2~rs1021590	2.91492e-08	0.000147817	0.10676	-0.0913781	0.0565937	1.01726e-09	0.328698	0.0503322
LRRC37A~rs17660907	2.93687e-08	0.0001487	0.000177463	0.406497	0.107946	2.1971e-30	1.14633	0.0784118
INO80E~rs4283241	2.97625e-08	0.000150461	0.0767434	-0.0912679	0.0515041	9.39776e-10	0.279622	0.042717
PILRA~rs11762932	3.03696e-08	0.000153293	0.259476	-0.0641248	0.0568289	9.24954e-11	-0.706953	0.101182
ZNF500~rs7191598	3.09076e-08	0.000155579	0.456672	-0.0404472	0.054315	1.24321e-12	-0.514265	0.0661415
ZNF780A~rs337792	3.09177e-08	0.000155579	0.0761151	0.28645	0.161303	7.03633e-17	1.5651	0.165304
MASTL~rs11015590	3.12452e-08	0.000156835	9.06919e-08	-0.310866	0.0576621	1.27392e-32	-0.720993	0.0465491
LRRC37A~rs17650872	3.12932e-08	0.000156835	0.000134823	-0.411232	0.107231	2.18523e-30	-1.14638	0.0784103
ZNF117~rs3899200	3.13112e-08	0.000156835	6.19064e-10	-0.483283	0.077233	0.264249	0.0716935	0.0639713
LRRC37A~rs41382552	3.14881e-08	0.00015748	0.000141185	0.410606	0.107392	2.1971e-30	1.14633	0.0784118
FIGNL1~rs921451	3.15805e-08	0.000157701	0.909281	0.00745751	0.0654288	3.59031e-11	-0.551559	0.0769989
CBY1~rs4820335	3.19664e-08	0.000159385	0.151012	-0.0963412	0.0670313	9.2508e-11	0.382071	0.0546838
LRRC37A~rs17660132	3.22503e-08	0.000160531	0.000154795	-0.409432	0.107736	2.30823e-30	-1.14627	0.0784521
SNAPC5~rs12050792	3.23169e-08	0.000160531	0.748632	-0.0415943	0.12976	1.50001e-17	-0.933971	0.096009
DSCC1~rs10108101	3.23434e-08	0.000160531	0.625106	0.0231838	0.0474296	1.90214e-09	-0.433565	0.0676508
ADAL~rs2278860	3.30868e-08	0.000163826	0.065264	0.139674	0.0756699	1.82069e-20	0.683818	0.0630592
TUSC3~rs1429087	3.31076e-08	0.000163826	3.62453e-16	0.673385	0.0809893	0.373836	0.0662709	0.0742908
PGM2~rs11096905	3.32195e-08	0.000164132	0.0469294	-0.147125	0.0739386	3.58772e-11	0.336899	0.047031
LRRC37A~rs17659881	3.33696e-08	0.00016438	0.000139544	0.411401	0.107517	2.1971e-30	1.14633	0.0784118
MRPS9~rs12620830	3.33702e-08	0.00016438	0.0410142	0.161437	0.0788848	2.2103e-09	-0.38944	0.0610457
SFXN4~rs17668764	3.35275e-08	0.000164906	0.682195	-0.0308161	0.0752328	4.33206e-13	-0.637403	0.0800445
THOC5~rs9614006	3.35812e-08	0.000164923	0.704271	0.0261909	0.0689799	6.10798e-10	-0.606484	0.0914903
LRRC37A~rs17575850	3.38642e-08	0.00016601	0.000160771	-0.409488	0.108023	2.1971e-30	-1.14633	0.0784118
SULT1A2~rs11646653	3.39042e-08	0.00016601	0.0434932	0.158628	0.0784529	4.22883e-08	-0.453529	0.0783812
CSGALNACT2~rs7093409	3.44052e-08	0.000168163	0.853577	-0.0138154	0.0748344	1.52082e-14	0.51703	0.060471
MTERFD2~rs2270044	3.44468e-08	0.000168163	0.130744	0.207825	0.137393	8.13335e-10	-0.810856	0.123346
LRRC37A~rs1076222	3.48413e-08	0.000169836	0.000177738	0.408303	0.108437	2.1971e-30	1.14633	0.0784118
FIGNL1~rs11761683	3.52352e-08	0.0001715	0.54531	0.0402671	0.0665524	9.97912e-13	0.600982	0.0769056
PXK~rs6768547	3.64172e-08	0.00017699	0.000911624	-0.246428	0.0740427	1.71412e-05	0.337685	0.0759363
LRRC37A~rs17564780	3.66132e-08	0.000177679	0.000110403	0.416247	0.107151	2.14833e-30	1.14759	0.0784774
HTATIP2~rs11025583	3.74056e-08	0.000181255	0.0081488	-0.232094	0.0875142	3.39405e-08	0.353959	0.0606973
FBXW8~rs4562927	3.82416e-08	0.000185032	8.79958e-08	0.454517	0.0842203	0.00652766	-0.297112	0.107662
FIGNL1~rs10230385	3.83094e-08	0.000185086	0.406764	0.0563289	0.0678652	5.93002e-13	0.633814	0.0801553
H3F3A~rs12096737	3.85114e-08	0.000185788	0.619868	-0.0384076	0.0774004	2.66183e-12	-0.695258	0.0910209
PRICKLE4~rs1536703	3.86719e-08	0.000186017	0.0701737	-0.117173	0.0646269	3.17021e-09	0.352349	0.055852
S100A1~rs3862047	3.86725e-08	0.000186017	0.218678	-0.0905489	0.0735597	1.66355e-10	0.451364	0.0656379
PXK~rs4390943	3.8846e-08	0.000186576	0.00358237	-0.217587	0.0744931	2.98952e-06	0.358809	0.0738212
LRRC37A~rs17574824	3.91273e-08	0.000187652	0.0002405	0.404939	0.109804	2.1971e-30	1.14633	0.0784118
C4orf21~rs17529302	3.92384e-08	0.000187909	0.594341	0.049602	0.0931044	1.65196e-13	0.787712	0.0968475
SEC23B~rs6081259	3.93962e-08	0.000188389	0.47371	-0.0681662	0.0951014	1.94994e-15	0.557265	0.0625877
MAEA~rs1268975	3.95416e-08	0.000188808	0.0686747	0.177206	0.0972129	9.34807e-09	-0.553754	0.0908752
CCDC50~rs1435066	3.96601e-08	0.000189098	5.2886e-07	0.349001	0.0690506	0.0196025	-0.114468	0.0485051
LRRC37A~rs17653162	4.03306e-08	0.000192015	0.000114488	0.416301	0.107413	2.1971e-30	1.14633	0.0784118
ENOSF1~rs7227180	4.04728e-08	0.000192412	1.63405e-08	0.606334	0.106341	0.158178	-0.105139	0.0741205
SLC22A18~rs739402	4.06355e-08	0.000192856	0.000151906	-0.478515	0.125758	8.3988e-05	0.396033	0.0978718
DFNA5~rs11768140	4.06841e-08	0.000192856	0.0286138	-0.165417	0.0754469	1.4708e-07	0.428023	0.0774684
C20orf96~rs926617	4.08704e-08	0.000193459	6.54795e-07	-0.367106	0.0732434	0.0265527	0.0801608	0.0357743
LCA5L~rs2246078	4.11813e-08	0.000194649	0.688656	-0.0308103	0.076869	1.45437e-12	-0.660579	0.0852677
FBXW8~rs4767483	4.15428e-08	0.000196074	1.59066e-08	0.52206	0.091484	0.0202485	-0.252688	0.107647
NOP10~rs17236784	4.19431e-08	0.000197678	0.161282	0.141326	0.100804	1.80826e-12	-0.526089	0.068252
PIGB~rs4774760	4.24694e-08	0.000199871	5.38012e-05	0.309347	0.0762113	0.000274861	-0.323288	0.0867062
FIGNL1~rs2329342	4.25448e-08	0.000199938	0.990965	-0.000736089	0.0649824	3.63346e-11	0.551405	0.0770012
CHAF1A~rs760369	4.27542e-08	0.000200634	0.023222	0.14006	0.0615955	6.47324e-18	0.623524	0.063182
WRB~rs2837007	4.34381e-08	0.000203551	0.00834456	-0.217389	0.0822204	3.12688e-27	-0.765538	0.0570867
ZNF266~rs8103099	4.3581e-08	0.000203929	1.06167e-10	0.442611	0.0676807	1.86735e-51	0.864442	0.0367973
LRRC37A~rs17577094	4.37302e-08	0.000204334	0.000111318	-0.417588	0.107553	2.1971e-30	-1.14633	0.0784118
ZNF600~rs4802995	4.40875e-08	0.00020571	0.521407	-0.0498683	0.0777439	2.12104e-09	0.653408	0.102294
CBY1~rs10135	4.41512e-08	0.000205714	0.144323	-0.0962304	0.065856	6.06326e-10	0.383523	0.0578434
FIGNL1~rs921450	4.45727e-08	0.000207311	0.998927	8.74829e-05	0.0650307	3.59031e-11	0.551559	0.0769989
LCA5L~rs2837007	4.46726e-08	0.000207311	0.443196	-0.0518935	0.0676432	6.57332e-13	-0.618367	0.0783834
CEP192~rs11080620	4.46841e-08	0.000207311	0.0027899	0.254047	0.0847181	3.83518e-29	0.814554	0.0576018
ZNF223~rs390369	4.5242e-08	0.000209602	0.996242	0.000359646	0.0763273	1.04459e-11	0.621455	0.0840904
PXK~rs12635366	4.60714e-08	0.000213142	0.00420567	-0.212018	0.0738728	2.98952e-06	0.358809	0.0738212
FIGNL1~rs3823674	4.61587e-08	0.000213244	0.203492	0.0783227	0.0615433	2.23935e-14	0.582115	0.0686219
SFI1~rs5749286	4.65959e-08	0.000214961	0.112936	0.0986108	0.0621456	1.65811e-12	-0.302901	0.0392176
MGRN1~rs863980	4.6965e-08	0.000216359	0.223895	-0.0694562	0.057066	5.46919e-15	-0.520252	0.0596163
PILRB~rs7783550	4.79657e-08	0.000220658	0.113792	-0.086823	0.0548471	1.27992e-23	-0.448832	0.0372808
TSNARE1~rs12682233	4.80672e-08	0.000220814	0.150962	0.0957704	0.066626	4.9615e-09	-0.425376	0.0683881
LCA5L~rs2837008	4.88553e-08	0.00022412	0.328866	0.0647036	0.0662295	2.17341e-13	0.614848	0.0760465
ZNF100~rs2457798	4.95962e-08	0.0002272	0.00737121	-0.182835	0.0680687	6.18557e-17	-0.752806	0.0793283
CAND1~rs12424158	5.01194e-08	0.000229067	0.0138865	-0.143684	0.0582831	5.8227e-08	0.258089	0.0451214
STX2~rs1554807	5.01833e-08	0.000229067	0.0539523	0.151948	0.0787341	3.96577e-12	-0.343396	0.0453841
NAAA~rs4859581	5.02138e-08	0.000229067	0.301477	-0.0970495	0.0938676	4.55575e-24	-0.695532	0.0569684
DFNA5~rs2721777	5.03764e-08	0.000229209	0.047349	-0.141132	0.0710622	4.31253e-08	0.398148	0.0688582
ZC3H3~rs11779488	5.03852e-08	0.000229209	0.745427	-0.0241174	0.0742577	1.47743e-09	0.673834	0.104339
PRDM5~rs6534216	5.09696e-08	0.000231546	3.07092e-05	-0.357271	0.0852528	0.000585994	0.208835	0.0594123
C4orf21~rs6816205	5.14309e-08	0.000233098	0.369716	0.0784229	0.0873812	1.56378e-11	0.900509	0.12308
BDH2~rs11725732	5.14538e-08	0.000233098	0.105356	-0.175206	0.108075	3.3971e-12	0.522568	0.0688094
ZNF117~rs17710097	5.18263e-08	0.000234442	5.05106e-10	0.48463	0.0770404	0.31447	-0.0661718	0.0655579
SUMF1~rs793935	5.18939e-08	0.000234442	0.182237	-0.100924	0.0755991	1.42941e-19	-0.624634	0.0594706
ZNF780A~rs17796769	5.2814e-08	0.00023827	0.266321	-0.184229	0.165629	2.59387e-15	-1.45287	0.164076
XRCC6BP1~rs10877035	5.31922e-08	0.000239645	0.0108143	0.1999	0.0782613	2.16379e-25	0.727336	0.0572229
TOX2~rs2017979	5.42998e-08	0.000244058	0.40034	-0.0679763	0.0807861	1.12967e-13	0.470866	0.0574202
MARCH1~rs2874349	5.43209e-08	0.000244058	0.0113072	0.127638	0.0502791	1.78401e-15	0.569458	0.063848
FIGNL1~rs4452748	5.46627e-08	0.000245257	0.973929	0.00213893	0.0654283	3.64515e-11	0.551364	0.0770018
PITRM1~rs10508249	5.50656e-08	0.000246726	1.27558e-06	-0.536269	0.109925	0.00500085	0.326594	0.114584
FIGNL1~rs1451375	5.57078e-08	0.000249262	0.968146	0.00261276	0.065409	3.63449e-11	0.55146	0.0770094
MON1B~rs4887896	5.58104e-08	0.00024938	0.000258247	-0.252066	0.0686943	4.82671e-05	0.209385	0.0499839
NAAA~rs2273	5.66479e-08	0.000252777	0.276961	0.102215	0.0939585	3.53763e-24	0.699017	0.0570594
CENPQ~rs2501966	5.6745e-08	0.000252865	0.0384392	0.122947	0.0592984	1.06591e-16	0.593039	0.0631032
PGM2~rs4832737	5.70212e-08	0.00025375	0.0315454	-0.158611	0.0736463	7.91119e-10	0.320817	0.0487626
NOP10~rs17236777	5.73328e-08	0.00025479	0.177656	-0.136564	0.101225	2.39057e-12	0.528174	0.0689718
UHRF1BP1~rs6906129	5.7925e-08	0.000257073	0.0127254	0.145596	0.0583168	3.03337e-24	0.542565	0.0441973
SLC22A18~rs16929046	5.82707e-08	0.000258257	0.000105102	-0.476591	0.122302	0.000201004	0.370908	0.0972418
TMEM38B~rs10512339	5.84836e-08	0.00025885	4.06157e-07	0.47624	0.0932715	0.0472062	-0.107527	0.0537271
ZC3H3~rs13258375	5.93706e-08	0.00026242	0.72058	-0.0252067	0.0704486	4.91105e-09	0.67861	0.109065
ZNF117~rs7799516	6.03691e-08	0.000266474	2.00898e-10	0.492054	0.0764197	0.421915	-0.0526096	0.0653233
NAAA~rs4859413	6.17951e-08	0.000272401	0.292431	0.099092	0.0940638	5.46154e-24	0.694592	0.0570306
LRRC37A~rs17575683	6.19075e-08	0.000272529	4.41024e-05	-0.433965	0.105686	2.1971e-30	-1.14633	0.0784118
FAM114A1~rs17583068	6.27709e-08	0.000275958	0.0185344	0.14586	0.0618235	2.47026e-07	-0.310203	0.0572926
ANAPC13~rs2241556	6.32882e-08	0.000277859	2.31138e-06	-0.3592	0.0755159	6.03743e-41	-0.832396	0.044158
C6orf201~rs7744628	6.35291e-08	0.000278543	0.443135	0.0555402	0.072387	5.25861e-15	0.591843	0.0677674
ZC3H3~rs6991958	6.3772e-08	0.000279233	0.314972	0.0753785	0.0749708	2.15539e-08	-0.62308	0.105169
SULT1A2~rs7193402	6.40788e-08	0.000280202	0.0974089	-0.129409	0.0779868	1.7435e-08	0.469677	0.0787031
TMEM180~rs10786680	6.44938e-08	0.000281585	0.193957	-0.095533	0.0734876	4.28446e-11	0.407913	0.0572073
SFI1~rs5753698	6.45675e-08	0.000281585	0.123917	0.0973281	0.0631976	1.55365e-12	-0.305533	0.0394986
INO80E~rs11642740	6.51187e-08	0.000283611	0.127024	-0.0804429	0.0526653	8.06693e-09	0.321366	0.0524841
CARD8~rs17665482	6.55257e-08	0.000284944	2.74763e-07	0.444564	0.0857962	0.0871869	-0.0742635	0.0431263
SLC22A18~rs16929027	6.55989e-08	0.000284944	0.000127021	-0.484845	0.125938	0.000174434	0.375785	0.0975385
PIGB~rs8032594	6.60531e-08	0.000286536	0.0481125	0.126869	0.0641005	2.3756e-07	-0.404029	0.0745062
PXK~rs11130633	6.65967e-08	0.000288512	0.00124076	0.206192	0.0636356	2.0704e-05	-0.278154	0.063207
ADAT1~rs4149501	6.77064e-08	0.000292409	0.000182325	-0.213034	0.0566751	4.20993e-14	-0.828432	0.0989399
F2R~rs250751	6.772e-08	0.000292409	0.636369	0.0257373	0.0544185	2.48611e-09	-0.46924	0.0738215
RDX~rs1453	6.77646e-08	0.000292409	7.22753e-09	-0.413217	0.0707009	0.427054	0.0345882	0.0434271
FAM118A~rs104664	6.82211e-08	0.000293992	3.71211e-11	-0.726881	0.108441	4.39015e-35	-1.48882	0.0904474
WRB~rs2837008	6.83661e-08	0.000294229	0.00109864	0.262995	0.0802999	5.97444e-31	0.78103	0.0526364
C6orf201~rs660560	6.87384e-08	0.000295442	0.551548	-0.0429606	0.0721205	3.53174e-14	-0.582614	0.0693283
UHRF1BP1~rs1998702	6.88793e-08	0.00029566	0.0111132	0.148192	0.0582361	3.03891e-24	0.542542	0.0441965
NADSYN1~rs736894	6.97233e-08	0.00029889	0.00176627	-0.305608	0.0974244	1.20617e-06	0.321006	0.0633581
HLA-C~rs2518028	7.02983e-08	0.000300961	0.00368839	0.197439	0.0678087	5.05553e-16	0.789728	0.0864594
GLIPR1L2~rs12369556	7.06932e-08	0.000302255	1.80733e-19	0.554373	0.0599504	1.8261e-40	0.984964	0.0528137
FBXW8~rs4767484	7.15999e-08	0.000305732	1.78395e-07	-0.464547	0.0882474	0.00865962	0.288483	0.108406
SULT1A2~rs1074631	7.3725e-08	0.000314396	0.0947713	0.130322	0.0779153	3.24779e-08	-0.47746	0.0817484
UHRF1BP1~rs2814971	7.41307e-08	0.000315715	0.010846	-0.148771	0.0582676	3.15336e-24	-0.542295	0.0441983
SEC23B~rs6045568	7.51513e-08	0.000319645	0.378758	-0.0883562	0.100331	4.28879e-14	0.560381	0.0669523
HEATR3~rs1187411	7.5393e-08	0.000320257	0.99942	4.78117e-05	0.0657207	3.94536e-15	-0.446958	0.0508898
KHK~rs2119026	7.69066e-08	0.000325873	0.00696738	0.174974	0.064686	1.81698e-20	0.648359	0.0597875
NSUN2~rs12374467	7.69145e-08	0.000325873	0.14828	-0.120046	0.082965	2.1169e-19	-0.690208	0.0661236
NSUN2~rs3776433	7.70399e-08	0.000325982	0.164643	-0.115489	0.0830367	2.15761e-19	-0.684002	0.0655488
SEC23B~rs6045501	7.79061e-08	0.000329222	0.394963	0.0855697	0.100542	4.03954e-15	-0.551201	0.0627877
MARCH1~rs3797021	7.83862e-08	0.000330823	0.0081998	-0.1332	0.0502653	2.09643e-15	-0.571384	0.0642629
NSUN2~rs10454287	7.85999e-08	0.000331297	0.164133	-0.115689	0.0830798	2.17239e-19	-0.684036	0.0655592
CPSF2~rs7148709	7.89641e-08	0.000332404	0.104459	0.0846745	0.0520964	2.5372e-15	0.494786	0.0558534
FIGNL1~rs12718528	7.95947e-08	0.000334628	0.170171	0.0845312	0.0615751	5.09994e-14	0.586119	0.0702813
ANAPC13~rs9985356	8.01715e-08	0.00033662	1.18788e-06	-0.352734	0.0720907	2.91355e-40	-0.80408	0.0433108
ZNF223~rs2061333	8.03673e-08	0.00033701	0.79301	-0.0218371	0.0831934	9.92924e-12	0.603201	0.0815181
RRM1~rs1980412	8.33026e-08	0.000348871	0.324481	0.0606892	0.0615596	5.32263e-10	-0.401	0.0602521
NSUN2~rs3756427	8.38948e-08	0.000350902	0.158374	0.117237	0.0830408	2.13436e-19	0.68415	0.0655518
PPIE~rs230280	8.45257e-08	0.000353089	0.00098614	0.279099	0.0844232	4.30633e-05	-0.480755	0.113977
FBN2~rs10519994	8.63672e-08	0.000360322	0.94628	0.0098655	0.146376	1.74047e-12	-1.06926	0.138597
MATN3~rs1191778	8.65427e-08	0.000360594	0.00333315	-0.202415	0.0687663	5.63305e-06	0.296396	0.0628855
ENOSF1~rs2847153	8.76064e-08	0.000364129	8.82335e-09	0.579555	0.0997522	0.378444	-0.0573892	0.06496
NAAA~rs13125558	8.76338e-08	0.000364129	0.70484	0.0361898	0.0955074	2.41005e-19	0.645306	0.0619496
SUMF1~rs11915920	8.77251e-08	0.000364129	0.00248076	0.218454	0.0719848	2.65699e-27	0.692031	0.0515018
TMEM180~rs7907417	8.84142e-08	0.000366524	0.235329	0.0867633	0.0730587	3.97181e-11	-0.410327	0.0574326
DFNA5~rs2237318	8.98773e-08	0.000372118	0.00434095	-0.205123	0.0717233	5.01256e-06	0.326384	0.0688483
PRPSAP2~rs4924944	9.00832e-08	0.000372499	0.0253591	-0.191908	0.0856797	2.39204e-09	0.354308	0.0556738
LRRC37A~rs4383188	9.07916e-08	0.000374954	0.000321639	-0.393216	0.108864	1.47739e-28	-1.11577	0.080176
FIGNL1~rs7384694	9.16861e-08	0.000378171	0.891705	0.0107335	0.0788143	3.83565e-10	-0.66568	0.0990885
FAM118A~rs5765272	9.22218e-08	0.000379901	3.23875e-11	0.732851	0.108991	5.00451e-35	1.49005	0.0906464
LRRC37A~rs17652502	9.37406e-08	0.000385672	4.31519e-05	-0.439052	0.106792	2.1971e-30	-1.14633	0.0784118
POLR1E~rs10814556	9.42719e-08	0.000386885	2.27255e-06	-0.351266	0.0737934	0.00776291	0.18131	0.0671628
POLR1E~rs10814557	9.42719e-08	0.000386885	2.27255e-06	-0.351266	0.0737934	0.00776291	0.18131	0.0671628
FIGNL1~rs4948196	9.54133e-08	0.000391079	0.141759	0.0895032	0.0608602	5.32611e-14	0.585461	0.0702663
DDX31~rs787740	9.58961e-08	0.000392565	0.645653	-0.0309271	0.0672367	7.81353e-12	0.452702	0.0608201
SULT1A2~rs8062405	9.69166e-08	0.000396247	0.0981158	0.128894	0.0778406	1.44959e-08	-0.442931	0.0737587
RRM1~rs2735691	9.96676e-08	0.000406986	0.29018	0.0647793	0.0612058	1.45114e-09	-0.397542	0.0615234
TOX2~rs4812742	1.01201e-07	0.000412733	0.671391	-0.035401	0.0834168	7.45207e-16	0.495597	0.0546532
TAF1C~rs2288026	1.02238e-07	0.000416442	0.917347	0.00777028	0.0748529	1.08201e-09	0.713726	0.10949
KHK~rs7560144	1.03915e-07	0.000422623	0.0119616	-0.16114	0.0639781	7.23312e-19	-0.635401	0.0620864
FBXW8~rs3893370	1.04014e-07	0.000422623	1.55818e-07	0.472857	0.089391	0.0129533	-0.269808	0.107239
TMEM180~rs7075269	1.04839e-07	0.000425446	0.228158	-0.0885038	0.0733871	4.38617e-11	0.405238	0.0568668
FIGNL1~rs10899736	1.05056e-07	0.000425801	0.0932622	0.103106	0.0613612	3.90141e-15	0.584355	0.066519
UHRF1BP1~rs9469857	1.05233e-07	0.000425991	0.0591674	0.115218	0.0609788	3.9498e-22	0.518893	0.0452183
PRPSAP2~rs4924946	1.0618e-07	0.000429292	0.00980292	0.224553	0.0867494	7.49733e-08	-0.33178	0.0585446
SNAPC5~rs16949764	1.06791e-07	0.00043118	0.566365	0.0744451	0.129778	1.62081e-12	-0.813819	0.105312
MRPS9~rs4851731	1.0702e-07	0.00043118	0.000441749	-0.254069	0.0720231	8.14887e-05	0.2487	0.0613421
SLMO1~rs17525459	1.07043e-07	0.00043118	0.84994	-0.0211558	0.111786	1.67791e-10	-0.989859	0.14398
STX2~rs7956851	1.07382e-07	0.000431758	0.0290245	-0.178087	0.0814353	8.52113e-11	0.317018	0.0452735
TTC3~rs762139	1.0745e-07	0.000431758	0.861559	0.0116781	0.0669455	6.85623e-18	0.438862	0.0445134
FIGNL1~rs11575457	1.08441e-07	0.000435206	0.130774	0.0919351	0.0607829	5.32611e-14	0.585461	0.0702663
PRDM5~rs2136998	1.08712e-07	0.000435757	0.00024384	0.313602	0.0851193	4.57058e-05	-0.211813	0.0503969
MSH2~rs13408008	1.11749e-07	0.000447383	0.0925578	0.12995	0.0771699	2.74194e-15	0.729148	0.0824331
LCA5L~rs2837018	1.12433e-07	0.00044957	0.473181	-0.0546259	0.0761196	1.41772e-12	-0.661111	0.085286
ATP1A4~rs6685734	1.12687e-07	0.000449935	6.17991e-31	-0.893292	0.0742051	0.00644294	-0.259088	0.0937311
TMEM180~rs10786685	1.12799e-07	0.000449935	0.232146	-0.0885672	0.0740714	4.28446e-11	0.407913	0.0572073
TMEM180~rs10883736	1.13162e-07	0.000450834	0.245632	-0.0853244	0.0734401	4.10634e-11	0.408532	0.0572309
MAEA~rs6826415	1.13385e-07	0.000451173	0.0962838	0.13828	0.0830522	2.56717e-09	-0.430157	0.06774
DDT~rs2186366	1.14512e-07	0.000455102	0.0104924	0.175149	0.0682883	5.98675e-08	-0.259859	0.0454768
LRRC37A~rs2532276	1.14752e-07	0.000455504	5.58323e-05	-0.438057	0.108156	2.22027e-30	-1.14633	0.0784207
MTERFD2~rs740393	1.15601e-07	0.000458315	0.133266	0.153113	0.101886	2.46009e-08	-0.628088	0.1065
NADSYN1~rs3750997	1.17052e-07	0.000463185	0.0259211	-0.19542	0.0875816	6.31211e-09	0.363967	0.0589695
UHRF1BP1~rs2764211	1.17112e-07	0.000463185	0.00800128	-0.154967	0.058296	3.03891e-24	-0.542542	0.0441965
CARD8~rs2288876	1.17465e-07	0.000464019	4.30276e-07	-0.423235	0.0830735	0.0985234	0.069713	0.0419283
ZNF223~rs8104605	1.1793e-07	0.000465295	0.475893	0.0550716	0.0772134	3.77616e-13	0.648554	0.0811965
MASTL~rs7068375	1.20474e-07	0.000474761	7.08301e-09	-0.33287	0.0569196	1.17177e-32	-0.722156	0.0465814
TMEM180~rs729023	1.20626e-07	0.000474786	0.245175	0.0853492	0.0733902	4.20769e-11	-0.406326	0.056958
SULT1A2~rs4788076	1.20948e-07	0.000475479	0.094643	-0.131132	0.0783693	4.55391e-08	0.461249	0.079927
WRB~rs2837006	1.21106e-07	0.000475532	0.00350471	-0.238761	0.08155	3.10808e-27	-0.765521	0.0570812
C1QTNF6~rs4821602	1.22221e-07	0.000479335	0.14267	-0.0754556	0.0514256	7.77319e-08	0.350114	0.0618622
SMTNL1~rs2234409	1.22911e-07	0.000481463	0.0112578	-0.185188	0.0729052	6.77932e-16	-0.781715	0.0860526
FIGNL1~rs10899734	1.23303e-07	0.000482418	0.120644	0.0943349	0.0607189	5.32611e-14	0.585461	0.0702663
THOC5~rs9608799	1.24909e-07	0.000488119	0.982528	0.00152715	0.0697123	6.10223e-10	-0.606508	0.0914915
LCA5L~rs2837006	1.25752e-07	0.000490829	0.28077	-0.0725756	0.0672447	6.55719e-13	-0.618356	0.0783777
MASTL~rs882474	1.26571e-07	0.000493437	1.14254e-08	-0.330664	0.0573591	1.28274e-32	-0.720989	0.0465524
STX2~rs2037789	1.26744e-07	0.000493523	0.0736942	0.141144	0.0788202	7.31408e-12	-0.339977	0.0456018
CASP9~rs10733139	1.27486e-07	0.000495822	0.005665	0.21928	0.0790594	8.11407e-06	-0.397134	0.0858284
MAEA~rs884421	1.27791e-07	0.000496416	0.0721835	-0.176184	0.0978692	3.71786e-08	0.530888	0.0913312
RBL2~rs3095571	1.28338e-07	0.000497949	0.0493839	-0.116668	0.0592805	6.35716e-08	0.305073	0.0535067
ANAPC13~rs9876658	1.29499e-07	0.000501412	1.29301e-06	-0.354576	0.0727223	1.74331e-38	-0.806746	0.0452398
ROPN1~rs4499545	1.29537e-07	0.000501412	0.000836881	-0.263217	0.0785193	4.62725e-05	0.283281	0.0674514
ALG11~rs7321435	1.30163e-07	0.00050324	0.0517129	0.164855	0.0846168	2.32264e-10	-0.362942	0.0532686
KHK~rs1866654	1.30416e-07	0.000503623	0.0138432	-0.159625	0.0647196	5.70877e-19	-0.630346	0.0613566
ADAT1~rs3743598	1.31703e-07	0.000507994	0.0641324	-0.0859658	0.0463761	2.83489e-10	-0.643967	0.0950418
ZFYVE19~rs3743034	1.32359e-07	0.000509921	0.0446764	0.141663	0.0704561	5.89606e-12	-0.278593	0.0371729
RIMKLB~rs6487333	1.33344e-07	0.000513111	0.0293	0.245551	0.112478	2.81238e-11	-0.423846	0.058799
HSD17B14~rs17272680	1.3441e-07	0.000516607	0.00202713	-0.34341	0.110928	1.45657e-06	0.343843	0.0684377
TMEM180~rs4917976	1.34856e-07	0.000517712	0.251638	0.0841694	0.073372	4.38617e-11	-0.405238	0.0568668
PGM2~rs1115683	1.35253e-07	0.000518627	0.0628026	0.135828	0.0729075	4.81033e-10	-0.327391	0.0490492
FIGNL1~rs4580999	1.36565e-07	0.0005225	0.120259	-0.0949425	0.0610467	5.32611e-14	-0.585461	0.0702663
ZFYVE19~rs3743033	1.36582e-07	0.0005225	0.10938	-0.115465	0.0720455	4.6189e-14	0.31221	0.0373596
CENPQ~rs2251115	1.37291e-07	0.000524599	0.040508	-0.121771	0.0593523	9.69154e-16	-0.584803	0.0648108
TMEM180~rs10786682	1.37858e-07	0.00052582	0.260027	0.0828729	0.073529	4.28446e-11	-0.407913	0.0572073
FBXW8~rs4766815	1.37932e-07	0.00052582	9.06578e-07	-0.435486	0.0880245	0.00652766	0.297112	0.107662
ZNF132~rs11669741	1.38608e-07	0.000527525	0.728613	-0.0297691	0.0857691	2.74492e-13	0.546567	0.0679477
C6orf57~rs1075262	1.38722e-07	0.000527525	0.0798152	0.153652	0.0876083	1.36753e-11	-0.383631	0.0522585
ADAL~rs694985	1.38864e-07	0.000527525	0.162613	-0.108674	0.0777606	3.81367e-17	-0.653796	0.0683087
NADSYN1~rs12797951	1.39125e-07	0.000527903	0.0738513	0.153049	0.0855147	1.01345e-10	-0.381772	0.0547752
PILRB~rs3900792	1.39549e-07	0.000528454	0.0729205	0.0988099	0.0550304	1.27821e-23	0.448824	0.0372794
MRPS9~rs3924668	1.39593e-07	0.000528454	0.000556126	-0.250232	0.072211	8.1531e-05	0.248703	0.0613449
CCDC50~rs4677722	1.39967e-07	0.000529258	9.18901e-05	-0.266213	0.0677414	0.000551933	0.181161	0.0512878
ZNF500~rs859321	1.43812e-07	0.000543168	0.559037	-0.0293768	0.0502595	9.54563e-11	-0.473358	0.0678063
TMEM180~rs4919665	1.44223e-07	0.000544093	0.264571	0.0819251	0.0733841	3.91026e-11	-0.406337	0.0568511
AGAP4~rs10751387	1.45366e-07	0.000547772	0.0355701	-0.109134	0.0518415	1.23458e-10	-0.718423	0.103627
LRRC37A~rs16940677	1.4586e-07	0.000549002	8.30274e-05	-0.424518	0.107348	7.96027e-29	-1.1304	0.0806307
ADAM32~rs7814264	1.47046e-07	0.000552831	0.706415	-0.0342287	0.0908402	1.33006e-14	-0.660171	0.0770035
FIGNL1~rs12718527	1.48472e-07	0.000556926	0.114279	0.0966529	0.061139	5.09994e-14	0.586119	0.0702813
TSNARE1~rs4581170	1.48492e-07	0.000556926	0.285499	0.0669264	0.062623	3.10234e-09	-0.402882	0.0638191
CBY1~rs8140617	1.48646e-07	0.000556926	0.0381707	-0.145204	0.0699359	1.33351e-07	0.349315	0.0629859
YEATS4~rs10784774	1.50061e-07	0.000561585	0.632516	0.0363627	0.0760152	2.26037e-15	0.552274	0.0622039
NUPL2~rs6961109	1.51939e-07	0.000567658	0.376902	0.0738685	0.0835541	2.31794e-12	-0.470504	0.0613965
UHRF1BP1~rs10947531	1.52031e-07	0.000567658	0.0143544	-0.1439	0.0586557	3.76046e-23	-0.531386	0.0447972
ZNF304~rs8110803	1.54256e-07	0.000575307	0.0613774	-0.141105	0.0753266	3.57756e-07	0.458933	0.0860331
MIPEP~rs41388845	1.55753e-07	0.000579716	0.054052	0.176882	0.091692	1.12366e-08	-0.433054	0.0715016
FBN2~rs17164083	1.55792e-07	0.000579716	0.908528	0.0188393	0.16392	1.20644e-12	1.199	0.154101
NADSYN1~rs1790324	1.56117e-07	0.000580056	0.00315522	0.288067	0.0972989	1.21514e-06	-0.32101	0.0633796
MGRN1~rs841212	1.56239e-07	0.000580056	0.0658724	0.10438	0.0566772	5.84033e-16	0.530686	0.0582561
MRPL18~rs3818299	1.56637e-07	0.000580875	0.834054	-0.0160683	0.0766733	9.65811e-17	0.461085	0.0489756
ZC3H3~rs392131	1.57051e-07	0.000581752	0.61959	0.0364281	0.0733532	8.18667e-09	-0.618268	0.101022
TMEM180~rs10786684	1.57239e-07	0.000581789	0.275494	0.0800977	0.0734033	4.28446e-11	-0.407913	0.0572073
ZNF117~rs6974876	1.57524e-07	0.000582185	1.93365e-09	-0.464859	0.0765939	0.375544	0.0562993	0.0633393
C4orf21~rs2029211	1.58358e-07	0.000584606	0.212136	-0.0683659	0.0547518	1.87851e-12	-0.528749	0.0686582
ZNF304~rs7250521	1.59046e-07	0.000586484	0.125697	0.103486	0.0675148	3.55313e-08	-0.403999	0.0693904
CCDC50~rs2117545	1.60393e-07	0.000590786	6.3714e-07	-0.367903	0.0733233	0.0489622	0.103444	0.0520995
SULT1A2~rs2008514	1.60863e-07	0.000591853	0.125168	0.119592	0.0779127	1.52329e-08	-0.443124	0.0739145
PCDHB10~rs7735365	1.63449e-07	0.000600689	0.180485	-0.116773	0.0871202	2.29797e-09	0.493874	0.0775087
ZFYVE19~rs10152371	1.63798e-07	0.000600738	0.0442985	-0.141921	0.0704588	1.00496e-11	0.275343	0.0372217
FIGNL1~rs10899735	1.6383e-07	0.000600738	0.109826	-0.0978247	0.0611157	5.32611e-14	-0.585461	0.0702663
SEC22A~rs13434309	1.6416e-07	0.000601275	0.0527177	-0.176245	0.0908514	8.17749e-18	-0.82321	0.0837481
SEC23B~rs6075416	1.64541e-07	0.000601996	0.42795	-0.0779225	0.0982527	1.55779e-12	0.561759	0.0726275
ZNHIT1~rs10255195	1.65549e-07	0.000604493	0.223272	-0.111215	0.0912524	6.92145e-09	0.568448	0.0923744
FIGNL1~rs7803247	1.65593e-07	0.000604493	0.159622	-0.0853734	0.0606529	5.72408e-14	-0.559327	0.0672312
SLIT1~rs2297987	1.65912e-07	0.000604589	0.367604	0.0799462	0.0886862	4.90882e-17	0.673519	0.0706831
KHK~rs3754734	1.6599e-07	0.000604589	0.00557311	-0.176956	0.0636766	5.0094e-19	-0.644218	0.0625746
TELO2~rs6600157	1.66174e-07	0.000604589	0.00246136	0.245318	0.0807736	3.55433e-05	-0.449344	0.105322
ZNF223~rs2191566	1.67642e-07	0.000609125	0.886595	0.0107102	0.0750771	4.80237e-11	0.603807	0.0849327
TMEM180~rs7899004	1.67793e-07	0.000609125	0.261621	0.0835379	0.0743673	4.1623e-11	-0.406639	0.0569858
DOCK8~rs12156499	1.68706e-07	0.00061176	0.17243	0.116598	0.0853832	1.1821e-07	-0.608776	0.109268
TMEM180~rs4917978	1.69691e-07	0.000614653	0.274702	0.0801795	0.0733571	4.38617e-11	-0.405238	0.0568668
CCDC40~rs894310	1.69941e-07	0.000614875	0.0410622	-0.121848	0.059554	7.19665e-15	-0.598187	0.0689206
NELL2~rs2658979	1.70154e-07	0.000614966	0.110321	-0.152254	0.0952531	8.13493e-09	0.508863	0.0831281
UHRF1BP1~rs9296129	1.71714e-07	0.000619919	0.0133994	-0.145517	0.0587202	3.51697e-23	-0.531516	0.0447666
HLA-DQB1~rs2647046	1.7224e-07	0.000621133	3.96599e-05	-0.2791	0.0675603	7.22943e-19	-0.831376	0.0812349
ZNF117~rs3807068	1.75528e-07	0.000632294	2.57569e-13	0.541814	0.0728881	0.594774	0.034255	0.0642562
ADAM32~rs6991383	1.76971e-07	0.000636789	0.0783052	0.162113	0.0919673	6.87932e-22	0.753935	0.0662277
HLA-J~rs2523405	1.77212e-07	0.000636955	0.607127	0.0454174	0.0882972	2.32015e-14	0.660232	0.0778872
FIGNL1~rs7803788	1.79783e-07	0.000645488	0.468846	0.0527742	0.072824	2.16826e-12	0.6208	0.0808819
SNAPC5~rs1871005	1.80723e-07	0.000647807	0.686422	0.0518868	0.128479	1.2343e-12	-0.812041	0.104422
CPSF2~rs7151027	1.80825e-07	0.000647807	0.13499	-0.0785208	0.0524825	1.05791e-14	-0.476384	0.0553108
NOP10~rs17817800	1.81521e-07	0.000649589	0.273245	-0.11128	0.101502	1.35036e-12	0.525217	0.067679
UHRF1BP1~rs2477508	1.82205e-07	0.000651325	0.0069405	-0.158989	0.0587484	3.07419e-24	-0.542512	0.0442009
YEATS4~rs11177561	1.8381e-07	0.000656153	0.0132577	-0.29722	0.119752	8.60332e-07	0.520543	0.101236
SFI1~rs5998058	1.83957e-07	0.000656153	0.121079	0.0979201	0.0631005	1.36449e-11	-0.290482	0.0395674
SLIT1~rs10748691	1.85115e-07	0.000659562	0.85259	-0.0162699	0.0875332	1.48556e-14	-0.601755	0.0703468
ZNF30~rs8113651	1.85899e-07	0.000661635	0.00957193	-0.202317	0.0779101	1.54763e-06	0.328469	0.0655561
SNX19~rs11222432	1.89083e-07	0.000672237	0.065556	-0.1702	0.0923081	7.33656e-09	0.436948	0.0711399
SFXN4~rs12412962	1.89448e-07	0.000672802	0.599172	-0.0404576	0.0769464	3.1401e-12	-0.628592	0.0826156
ZNF660~rs4682720	1.95011e-07	0.000691809	0.861691	-0.0186084	0.106776	8.57274e-12	0.742746	0.100014
MED24~rs11078934	1.95374e-07	0.000692345	0.094169	0.144373	0.086158	2.64108e-10	-0.397839	0.0585999
FAM118A~rs5765304	1.95963e-07	0.00069368	2.08978e-10	0.692035	0.107583	4.53526e-33	1.42512	0.0909769
SLC22A18~rs16929039	1.97665e-07	0.00069895	0.000324884	0.445084	0.123314	0.000194755	-0.371966	0.0973005
GIMAP8~rs2373748	1.97986e-07	0.00069933	0.179255	0.0614948	0.0457497	7.02414e-13	0.433951	0.0550897
C4orf21~rs6533616	2.00095e-07	0.000706015	0.40543	0.0813816	0.0977702	3.53345e-11	0.920929	0.128511
HLA-DQB1~rs2856717	2.00924e-07	0.000708175	3.05234e-05	0.282612	0.0674148	7.21822e-19	0.83138	0.0812332
GLIPR1L2~rs4565940	2.01281e-07	0.000708672	5.56615e-15	0.487158	0.061217	4.14049e-32	0.937576	0.0613241
MRPS9~rs13395380	2.01794e-07	0.000709714	0.0337969	0.172301	0.0810476	6.47293e-08	-0.364209	0.0639208
INO80E~rs7204797	2.02156e-07	0.000710224	0.279019	0.0554836	0.0512211	3.18905e-10	-0.293792	0.043504
FANCA~rs1230	2.04225e-07	0.000716721	0.0611448	0.0775151	0.041343	2.82455e-06	-0.398913	0.0818525
ZNF500~rs859303	2.05833e-07	0.000721492	0.530581	0.0314922	0.0501968	1.43665e-10	0.472034	0.0683689
MRPL18~rs2842972	2.06025e-07	0.000721492	0.826198	-0.0163864	0.074603	1.0341e-15	0.449807	0.0499111
ANAPC13~rs9990351	2.07233e-07	0.000724947	2.82637e-07	-0.371921	0.0718523	5.23649e-41	-0.805931	0.0426955
FIGNL1~rs10249420	2.08506e-07	0.000728618	0.462086	0.0540176	0.0734186	2.11589e-12	0.621081	0.0808722
NADSYN1~rs1792284	2.08969e-07	0.000729458	0.00443294	-0.281526	0.0986703	5.57998e-07	0.321968	0.0614747
HLA-J~rs2523404	2.09334e-07	0.000729953	0.578628	-0.0490486	0.0882799	2.33351e-14	-0.660154	0.0778871
NELL2~rs268041	2.10658e-07	0.000733787	0.14804	0.132273	0.0913613	9.50907e-09	-0.512134	0.0840924
CDK10~rs1110331	2.11962e-07	0.000737543	0.281877	-0.0474591	0.0440745	1.74695e-08	0.298378	0.0500022
PILRB~rs1000215	2.13335e-07	0.000741533	0.053367	0.0986895	0.0510122	7.79992e-22	0.42748	0.0376193
SLIT1~rs701814	2.15568e-07	0.0007485	0.682931	0.0385046	0.0942338	3.46606e-16	0.648902	0.0705464
CENPQ~rs2477401	2.16388e-07	0.000750548	0.072478	0.108276	0.0602088	6.28512e-15	0.569172	0.0654016
LCA5L~rs2065313	2.17653e-07	0.000753513	0.40153	0.0647071	0.0770955	1.45437e-12	0.660579	0.0852677
DDT~rs2154594	2.17703e-07	0.000753513	0.0158147	0.165063	0.0682642	6.37384e-08	-0.26099	0.0457793
ZNF117~rs2900858	2.18614e-07	0.000755867	4.34711e-09	-0.4686	0.0789947	0.335349	0.0633392	0.0655287
DDT~rs5751770	2.19375e-07	0.000757697	0.00519795	-0.192546	0.0687237	6.89691e-07	0.232612	0.0448124
NUP107~rs2259592	2.19954e-07	0.000758895	0.508479	-0.0484973	0.0733156	3.21773e-17	-0.521225	0.0542955
ZNF223~rs4803675	2.20478e-07	0.000759901	0.786507	0.0197062	0.0727342	3.63235e-11	0.588096	0.0821243
CBY1~rs138703	2.23038e-07	0.000767917	0.11024	0.103345	0.0646402	9.04893e-09	-0.337081	0.0552584
SFXN4~rs17668734	2.23382e-07	0.000768289	0.491831	-0.0527515	0.0767075	1.01394e-12	-0.628381	0.0804412
PCDHB10~rs643864	2.24094e-07	0.000769518	0.216588	-0.106376	0.0860252	2.77703e-09	0.495918	0.0782862
TSPAN10~rs9906358	2.24209e-07	0.000769518	4.09392e-43	-0.84806	0.0581956	3.32597e-10	-0.411493	0.0610051
ZNF304~rs862710	2.24712e-07	0.000770434	0.0900691	-0.127989	0.0754227	2.37264e-07	0.458968	0.0846333
ANAPC13~rs10935120	2.29002e-07	0.00078432	1.49602e-07	-0.376741	0.0711176	5.23649e-41	-0.805931	0.0426955
MGRN1~rs841217	2.29614e-07	0.000785134	0.0846437	-0.0962873	0.0557745	3.01436e-15	-0.512954	0.0580982
DNAJC13~rs6439356	2.29719e-07	0.000785134	0.0108159	-0.141443	0.0553766	2.42093e-06	0.242424	0.0493846
YIPF5~rs1579280	2.30211e-07	0.000785993	0.0509809	-0.129496	0.0662588	6.39831e-07	0.381526	0.073267
CBY1~rs6519120	2.31062e-07	0.000788075	0.0871058	-0.119532	0.0697857	2.79374e-08	0.362293	0.0617035
FBXW8~rs7487081	2.36411e-07	0.000805053	0.00171313	-0.268326	0.0852932	6.41192e-05	0.398218	0.0967401
DSCC1~rs7005888	2.36532e-07	0.000805053	0.0641246	0.0848118	0.0457522	3.88488e-12	0.500119	0.0660645
CBY1~rs5757187	2.36921e-07	0.000805539	0.0909865	-0.11485	0.0678732	3.72205e-08	0.359962	0.0619284
CBY1~rs6001209	2.38227e-07	0.000809139	0.0495769	-0.136846	0.0695924	6.73488e-08	0.332942	0.0585182
SLC26A1~rs764324	2.39439e-07	0.000811995	0.0591033	-0.123941	0.065579	1.69181e-07	0.345102	0.0627989
NUP107~rs10878858	2.39565e-07	0.000811995	0.655042	-0.0340888	0.0762741	2.51552e-16	-0.525242	0.0567669
ANAPC13~rs9841212	2.39827e-07	0.000812043	9.7725e-07	0.3612	0.0732319	3.59554e-39	0.803453	0.0443553
LRRC37A~rs2950694	2.44196e-07	0.000825979	6.09395e-05	-0.437715	0.108632	3.14835e-17	-1.35836	0.141445
HELB~rs7132724	2.45321e-07	0.00082893	0.235433	-0.0899782	0.0757828	8.58482e-09	0.463294	0.0758175
C6orf201~rs853416	2.46737e-07	0.000832175	0.447185	-0.0564942	0.0742887	2.54963e-14	-0.576796	0.0681761
PITRM1~rs12678	2.46791e-07	0.000832175	9.14875e-07	-0.529023	0.10697	0.0164733	0.274677	0.113208
PITRM1~rs7100037	2.48348e-07	0.000836565	1.80819e-05	-0.36185	0.0839197	0.00419952	0.214444	0.0737298
NAPG~rs519783	2.48656e-07	0.000836739	0.243011	0.0958757	0.0820641	2.23142e-20	0.609507	0.0563812
ALG11~rs4497567	2.49865e-07	0.000839945	0.0109047	-0.199827	0.0783225	6.333e-07	0.303852	0.0583254
XRCC6BP1~rs6581159	2.54854e-07	0.000855837	0.065701	0.132283	0.0717823	2.9246e-25	0.568724	0.0449195
ALG11~rs9526823	2.57036e-07	0.000862279	0.0405217	0.171159	0.0834303	4.93112e-09	-0.345028	0.0554597
DFNA5~rs2529038	2.57468e-07	0.000862843	0.0567672	-0.140162	0.0734723	2.00959e-07	0.383763	0.0703041
MED24~rs8078723	2.5828e-07	0.000864676	0.0821509	0.149933	0.086149	7.08884e-10	-0.38684	0.0586094
MRPL18~rs4709368	2.58812e-07	0.000865573	0.272552	0.0921729	0.0839528	3.84504e-24	0.591108	0.048305
MRPL18~rs9347340	2.59606e-07	0.000867341	0.310603	0.0864793	0.0852382	3.84504e-24	0.591108	0.048305
PRPF4~rs10123780	2.60826e-07	0.000870144	0.568676	0.0495572	0.0869083	1.81115e-10	-0.569198	0.0829671
TTC3~rs2051398	2.61293e-07	0.000870144	0.715431	0.0244511	0.0670458	6.85623e-18	0.438862	0.0445134
HTATIP2~rs11025559	2.61326e-07	0.000870144	0.00472341	-0.25756	0.0909213	8.26735e-06	0.356037	0.0770207
DDX31~rs2247393	2.61509e-07	0.000870144	0.885067	0.00974711	0.0674111	2.56069e-12	-0.451913	0.0591089
MRPS9~rs6543279	2.6202e-07	0.000870959	0.0353187	-0.170096	0.080689	7.58923e-08	0.357164	0.063052
SH3YL1~rs366330	2.62414e-07	0.000871382	9.71291e-08	0.482532	0.0897166	0.589392	-0.0210797	0.0389706
C1QTNF9~rs1822136	2.63906e-07	0.000875446	0.0284372	0.202289	0.0921614	1.10125e-07	-0.396493	0.0709749
GLIPR1L2~rs7974011	2.65923e-07	0.000881245	9.05758e-16	0.508531	0.0620436	5.74545e-33	0.957248	0.0612664
TMEM163~rs17789633	2.6634e-07	0.000881733	3.43933e-09	-0.536102	0.0897698	0.458717	0.0527154	0.0709559
POLR1E~rs10814562	2.67476e-07	0.000884598	7.28143e-06	-0.326945	0.0724413	0.00776291	0.18131	0.0671628
FBN2~rs10055617	2.68586e-07	0.000887373	0.624975	-0.0721696	0.147589	1.44337e-10	0.982639	0.142342
WDR18~rs7251792	2.70222e-07	0.000891876	0.378038	0.0566461	0.0642263	5.47003e-12	0.565984	0.0753825
PRDM5~rs13116962	2.71032e-07	0.000892918	0.000533466	-0.294909	0.0848265	4.2693e-05	0.212187	0.050279
PCDHB16~rs10516156	2.71084e-07	0.000892918	0.409465	-0.0924333	0.112007	4.94922e-16	-0.83625	0.0915164
PRDM5~rs6811794	2.7179e-07	0.000894343	0.000109613	0.332988	0.0856789	0.000801049	-0.201411	0.0588224
CBY1~rs2235229	2.73224e-07	0.000897644	0.128343	0.0976021	0.0641213	9.72249e-09	-0.339156	0.0557302
NKTR~rs3888651	2.73341e-07	0.000897644	0.380044	0.0492402	0.056065	1.8368e-11	-0.3145	0.0431597
CASP8~rs13016963	2.75443e-07	0.000903639	0.776772	-0.0212514	0.0749297	2.12403e-13	0.463571	0.0573072
FBXW8~rs7131746	2.86253e-07	0.00093816	8.09809e-08	0.48256	0.0891621	0.0215202	-0.271174	0.116698
PCDHB10~rs246710	2.87706e-07	0.000941981	0.322119	-0.0878162	0.0886416	4.40781e-10	0.51411	0.0768306
CSGALNACT2~rs7090455	2.89198e-07	0.000945917	0.147152	0.124543	0.0858331	1.14793e-08	-0.468363	0.0773866
CBY1~rs1569492	2.89786e-07	0.000946893	0.185145	-0.0833326	0.0628379	3.51121e-09	0.344131	0.0547242
FIGNL1~rs4618649	2.94032e-07	0.00095981	0.432976	0.0609409	0.0776831	3.40029e-11	0.701036	0.0977288
INCENP~rs2903922	2.94387e-07	0.000959869	0.0828548	0.0891264	0.0513283	5.95348e-07	-0.32264	0.0617707
CBY1~rs2071887	2.94637e-07	0.000959869	0.0872958	0.114109	0.06666	3.2666e-08	-0.339192	0.0580865
C4orf21~rs4834291	2.9743e-07	0.000968004	0.249119	-0.0633585	0.0549377	5.71342e-12	-0.512949	0.0683909
MRE11A~rs533984	2.99564e-07	0.000973979	0.228217	-0.0854171	0.0708367	1.23748e-13	-0.614148	0.0750394
FLYWCH1~rs4785921	3.02086e-07	0.000981205	0.202925	-0.068112	0.0534529	2.17735e-10	-0.586352	0.0859038
RGPD5~rs9330320	3.02638e-07	0.000982021	0.0130623	-0.186617	0.0750284	2.30337e-06	0.326174	0.0662921
MRE11A~rs518276	3.07695e-07	0.00099744	0.322726	0.0697128	0.0704565	6.10236e-13	0.599835	0.075907
RIMKLB~rs11612855	3.09113e-07	0.00100019	0.00060102	0.329849	0.0957735	8.94886e-05	-0.263987	0.0655072
DFNA5~rs2529049	3.09155e-07	0.00100019	0.00299375	0.217217	0.0729663	3.94586e-05	-0.32018	0.0755126
SLMO1~rs1105748	3.10563e-07	0.00100375	0.826026	-0.0242448	0.110269	7.47671e-10	-0.957687	0.145323
KHK~rs12613822	3.11023e-07	0.00100425	0.0444231	-0.129141	0.0641519	3.48205e-16	-0.595502	0.0647464
SNAP29~rs4820575	3.12685e-07	0.00100862	0.396885	0.0599923	0.070777	9.35744e-12	-0.39205	0.0529052
CCDC92~rs4765528	3.14473e-07	0.00101339	0.00150433	0.291784	0.0916353	1.00569e-06	-0.230773	0.0451861
ZNF117~rs2091224	3.15617e-07	0.00101607	7.96584e-13	-0.532317	0.0731901	0.594774	-0.034255	0.0642562
ZNF780A~rs1327185	3.1813e-07	0.00102315	0.0579668	-0.335567	0.176753	2.73566e-17	-1.56229	0.162281
HLA-J~rs12202296	3.19535e-07	0.00102666	0.805365	-0.0222678	0.0903409	2.7599e-13	-0.63593	0.0790666
CENPQ~rs2229384	3.2612e-07	0.00104679	0.0541132	0.118313	0.0613466	3.24053e-15	0.5761	0.0653422
LRRC37A~rs17690703	3.27083e-07	0.00104885	0.000985484	-0.337479	0.102077	7.00601e-25	-0.999307	0.0798353
MTMR3~rs2527346	3.28532e-07	0.00105177	0.412174	-0.0648509	0.0790405	5.56784e-11	0.455507	0.0643215
TTC3~rs2835649	3.28634e-07	0.00105177	0.698726	0.0261222	0.0674694	6.85623e-18	0.438862	0.0445134
CSGALNACT2~rs2505526	3.28984e-07	0.00105186	0.144272	-0.129938	0.0889127	1.70566e-08	0.484816	0.0811793
DBF4B~rs4369727	3.32856e-07	0.00106233	0.00643325	0.224529	0.0821971	3.30202e-17	0.835775	0.0871014
TMEM180~rs2296580	3.32908e-07	0.00106233	0.0194347	0.193531	0.0826515	9.67782e-07	-0.361399	0.0706448
RFX7~rs4310791	3.36986e-07	0.00107429	0.804375	0.0155472	0.0627494	1.6772e-11	-0.417471	0.0571598
AGAP4~rs4948674	3.38613e-07	0.00107836	0.625458	0.0265674	0.0544072	2.31719e-07	-0.611771	0.112705
C6orf201~rs633290	3.39175e-07	0.00107836	0.393262	0.0605599	0.0709008	9.58876e-14	0.563131	0.0684314
TTC3~rs8129942	3.3925e-07	0.00107836	0.688762	-0.0269965	0.0673782	6.85623e-18	-0.438862	0.0445134
SLIT1~rs2861875	3.41779e-07	0.00108534	0.825855	0.0192792	0.0875971	4.04724e-14	0.593733	0.0708516
PSEN2~rs10916006	3.46322e-07	0.0010986	0.0172668	-0.324938	0.136206	4.37334e-06	0.678322	0.142133
HLA-J~rs9380146	3.46628e-07	0.0010986	0.16232	-0.141586	0.10124	7.38248e-08	0.613582	0.108208
CBY1~rs5757193	3.48906e-07	0.00110463	0.059704	-0.132635	0.0703454	1.31846e-07	0.34683	0.0625108
HLA-DPB1~rs3128965	3.49203e-07	0.00110463	0.732951	0.0163675	0.0479543	6.14161e-08	0.62666	0.109771
MRPL18~rs927450	3.50316e-07	0.00110708	0.80363	-0.0189739	0.0762831	2.03175e-15	0.446036	0.0501349
ZNF223~rs2356549	3.51357e-07	0.00110929	0.740215	-0.0250073	0.0753967	7.07478e-11	-0.610414	0.0867427
ZNF780A~rs2569650	3.52318e-07	0.00111124	0.00965589	0.239035	0.0921574	8.2532e-18	0.901135	0.0916901
C12orf73~rs2254064	3.52654e-07	0.00111124	0.0016596	-0.238331	0.0755334	9.34642e-05	0.32864	0.0817814
ALG11~rs1886538	3.53264e-07	0.00111209	0.0585397	0.170101	0.0898022	3.74595e-10	-0.363867	0.0541263
PRPSAP2~rs3764445	3.54203e-07	0.00111398	0.0567224	-0.160843	0.0842974	3.68291e-09	0.356841	0.0568305
ADAT1~rs4149504	3.54994e-07	0.00111539	0.0011578	0.185311	0.0568417	1.29894e-12	0.763393	0.098282
CEP192~rs547084	3.55719e-07	0.0011166	0.00165439	-0.262426	0.0831453	1.09206e-26	-0.782205	0.0592433
TUSC3~rs13253051	3.56981e-07	0.00111949	2.19212e-15	0.671784	0.0831312	0.151511	0.106252	0.0736957
TAF1C~rs4150115	3.58568e-07	0.00112339	0.148236	0.0628611	0.0434393	1.10152e-06	-0.358545	0.0704847
XRCC6BP1~rs1580977	3.59217e-07	0.00112434	0.139252	0.110344	0.0745585	4.3847e-19	0.587945	0.0569863
SNAP29~rs2072513	3.60095e-07	0.00112494	0.468501	-0.0510124	0.0703381	3.42578e-12	0.393665	0.0518464
SNAP29~rs2072514	3.60095e-07	0.00112494	0.468501	-0.0510124	0.0703381	3.42578e-12	0.393665	0.0518464
HSD17B14~rs17206707	3.63491e-07	0.00113355	0.00417809	0.321268	0.111856	1.71525e-06	-0.351057	0.0703906
UHRF1BP1~rs9469914	3.63546e-07	0.00113355	0.0160481	0.141748	0.0587523	3.94655e-22	0.518899	0.0452183
RBL2~rs3095631	3.6483e-07	0.00113602	0.0272856	0.128812	0.0582539	8.72368e-07	-0.270627	0.0526636
FANCA~rs4420527	3.6503e-07	0.00113602	0.105366	0.0672902	0.0415089	2.79197e-06	-0.404734	0.0830016
NAPG~rs500222	3.67478e-07	0.00114255	0.30087	0.0858738	0.0829538	5.98461e-19	0.602644	0.058705
UHRF1BP1~rs7774697	3.7333e-07	0.00115964	0.0153681	-0.142469	0.0586659	3.94655e-22	-0.518899	0.0452183
HLA-C~rs3130484	3.75458e-07	0.00116481	0.17052	0.172818	0.125989	3.65967e-07	-0.890336	0.167059
HLA-J~rs2517755	3.75707e-07	0.00116481	0.781443	0.0232587	0.0838068	1.23155e-09	-0.625431	0.0963161
TELO2~rs17135416	3.82125e-07	0.00118359	0.00500412	-0.225406	0.0800987	3.94881e-05	0.444752	0.104897
CCDC40~rs894309	3.82867e-07	0.00118476	0.864969	-0.016989	0.099874	9.49217e-09	0.863612	0.141797
PCSK7~rs7107152	3.84324e-07	0.00118814	1.6468e-05	0.29958	0.0691403	0.00385708	-0.227306	0.0774051
EPN2~rs7501702	3.85015e-07	0.00118916	0.136316	0.123613	0.0829026	7.50735e-09	-0.424385	0.0691462
TSPO~rs739092	3.86612e-07	0.00119243	0.0835992	-0.0900977	0.0520133	1.81957e-07	0.2799	0.0510782
NAPG~rs610092	3.86805e-07	0.00119243	0.201729	0.104113	0.0814895	3.27015e-20	0.607446	0.0565208
THOC5~rs9613971	3.88291e-07	0.00119589	0.800164	-0.0172348	0.0680644	5.44418e-09	0.550233	0.0887246
NUPL2~rs6956974	3.89661e-07	0.00119898	0.485484	-0.0586388	0.0840321	2.91328e-12	0.470349	0.061708
DFNA5~rs9639499	3.94547e-07	0.00121287	0.000634893	0.330181	0.0962908	0.000245129	-0.336638	0.0895295
ANAPC13~rs9814567	3.97485e-07	0.0012195	3.67503e-08	-0.407431	0.0733213	1.19071e-45	-0.83042	0.0398006
TRIM23~rs152060	3.97545e-07	0.0012195	0.742962	0.0154342	0.0470499	1.8834e-09	-0.349949	0.0545875
HLA-J~rs7762253	3.97822e-07	0.0012195	0.907554	-0.0100417	0.0864476	1.46412e-11	0.587874	0.0802172
SNX19~rs10894264	3.99377e-07	0.00122312	0.056048	-0.163334	0.0853691	9.39204e-08	0.400244	0.0712192
CBY1~rs5750630	4.01579e-07	0.00122872	0.0647322	0.130035	0.0703084	1.32993e-07	-0.346872	0.062539
NELL2~rs2408141	4.03009e-07	0.00123194	0.0338557	0.179023	0.0842377	7.42516e-07	-0.401047	0.0775045
ERI2~rs2106450	4.09482e-07	0.00125056	0.107324	-0.092581	0.057431	6.33364e-08	0.3047	0.053434
ANAPC13~rs9968172	4.11567e-07	0.00125575	2.91415e-08	-0.409152	0.0730807	1.14724e-45	-0.830493	0.0397906
C1QTNF9~rs8181826	4.12545e-07	0.00125756	0.0652704	-0.162941	0.0882777	4.625e-08	0.412033	0.0714384
CLEC18A~rs4985525	4.14953e-07	0.00126372	0.00981567	-0.237555	0.0917881	2.03803e-17	-0.898442	0.0928476
TRIM23~rs40198	4.22797e-07	0.00128642	0.755161	0.014686	0.0470794	1.8834e-09	-0.349949	0.0545875
CEP192~rs11664469	4.24481e-07	0.00129034	0.79963	-0.0215245	0.0847737	5.37982e-11	-0.656617	0.0926363
FIGNL1~rs10271341	4.31341e-07	0.00130997	0.268166	-0.0804239	0.0725834	3.41177e-12	-0.645324	0.0849821
SEC23B~rs1022684	4.32328e-07	0.00131175	0.851098	-0.0185332	0.0986991	4.20634e-15	0.582798	0.0664396
TRIM23~rs37339	4.34513e-07	0.00131716	0.76899	0.0137846	0.04692	1.8834e-09	-0.349949	0.0545875
POLR1E~rs7045170	4.35067e-07	0.00131762	2.41449e-05	0.291468	0.0686438	0.00459066	-0.191407	0.0664858
SLC2A9~rs17247314	4.36239e-07	0.00131995	6.26592e-08	-0.468028	0.0857274	0.250541	0.0746542	0.064713
GNPAT~rs546615	4.57117e-07	0.00138184	0.722352	0.0202096	0.0568588	3.40223e-14	-0.327294	0.0389163
CAND1~rs775645	4.6282e-07	0.00139779	0.0314504	0.127564	0.0591977	2.5297e-07	-0.252441	0.0466685
ADAT1~rs2550911	4.64489e-07	0.00140153	1.4191e-05	0.203829	0.0466823	1.07045e-13	0.686584	0.0836297
ANXA3~rs7691521	4.65641e-07	0.00140372	0.210168	0.10986	0.0876042	3.69824e-09	-0.47191	0.0751662
CLUAP1~rs13332500	4.67964e-07	0.00140942	0.708009	-0.0225857	0.0602838	1.12659e-08	0.477635	0.0788692
FANCA~rs4785595	4.73808e-07	0.00142571	0.188046	0.0574247	0.0435882	1.34479e-06	-0.388078	0.0769671
TRIM23~rs460262	4.76199e-07	0.00143159	0.780632	-0.0131218	0.047102	1.8834e-09	0.349949	0.0545875
TMEM144~rs14202	4.77687e-07	0.00143474	0.881723	-0.0118312	0.0794947	2.38003e-15	-0.503753	0.0567955
HLA-J~rs407238	4.79298e-07	0.0014372	0.80159	0.0231495	0.092094	2.6407e-12	0.657907	0.0861148
SNX27~rs11204885	4.79704e-07	0.0014372	0.0186932	-0.159289	0.0676067	1.25313e-06	0.281635	0.0556813
NARF~rs6502114	4.7989e-07	0.0014372	0.695964	0.0250165	0.0639961	5.67083e-12	0.481135	0.0641376
FBN2~rs968008	4.80262e-07	0.0014372	0.264339	0.165734	0.148383	2.57294e-14	1.19857	0.141695
TRIM23~rs37332	4.85717e-07	0.00145219	0.789457	-0.0125573	0.0470134	1.8834e-09	0.349949	0.0545875
GIMAP8~rs2373749	4.86864e-07	0.00145429	0.155159	0.0645681	0.0453808	5.72456e-12	0.435222	0.0580305
ALG11~rs9535867	4.88169e-07	0.00145686	0.0309966	0.179416	0.0830361	5.74904e-08	-0.328377	0.0573832
PRPSAP2~rs7212905	4.94405e-07	0.00147413	0.0760717	-0.153016	0.0861523	1.0386e-09	0.362371	0.0555225
YEATS4~rs11177645	4.95068e-07	0.0014744	0.0776774	-0.194268	0.109976	2.73073e-08	0.510371	0.086854
IMMP1L~rs6484504	4.95398e-07	0.0014744	0.0153379	0.215194	0.0885861	1.02971e-05	-0.454264	0.0993968
PCSK7~rs9326248	4.98156e-07	0.00148104	0.000189813	-0.274811	0.0733101	0.000950952	0.261008	0.0773731
MRPL18~rs2273828	4.98535e-07	0.00148104	0.888052	-0.0108125	0.0767869	1.00262e-15	0.449339	0.04983
POLR1E~rs2296778	5.00714e-07	0.00148616	5.24538e-05	-0.284887	0.0700809	0.00304266	0.198607	0.0658989
FIGNL1~rs11489734	5.02792e-07	0.00149098	0.894878	0.00818897	0.061956	1.15532e-09	-0.470161	0.0722667
TRIM23~rs27139	5.03418e-07	0.00149148	0.79663	-0.0121246	0.0470323	1.8834e-09	0.349949	0.0545875
GGH~rs11989852	5.04938e-07	0.00149463	0.665152	-0.0541377	0.12504	2.30681e-12	-0.929238	0.121243
TRIM23~rs154942	5.06535e-07	0.00149776	0.799918	0.0119146	0.0469943	1.8834e-09	-0.349949	0.0545875
MRPL51~rs2534724	5.06913e-07	0.00149776	0.509023	-0.0583354	0.0883016	1.08799e-13	0.470584	0.0573396
SLC22A18~rs16928841	5.07551e-07	0.0014983	0.00184219	0.376702	0.120569	4.98755e-05	-0.386587	0.0924694
CEP192~rs6505774	5.08107e-07	0.00149858	0.0375422	-0.163197	0.0783443	8.03278e-20	-0.668398	0.0630643
C6orf201~rs659305	5.20122e-07	0.00153264	0.313826	-0.0742078	0.0736319	2.18275e-14	-0.577282	0.0680165
HLA-DPB1~rs3128966	5.22163e-07	0.00153651	0.641882	0.0229162	0.0492572	6.14161e-08	0.62666	0.109771
NADSYN1~rs12793607	5.22376e-07	0.00153651	0.0171261	0.200579	0.0839707	2.29633e-07	-0.307796	0.0566839
DFNA5~rs2521757	5.27996e-07	0.00155165	0.0846635	-0.124004	0.0718339	5.17798e-08	0.346479	0.0603174
TMEM180~rs17709610	5.29571e-07	0.00155488	0.0259884	0.184941	0.0829229	9.67782e-07	-0.361399	0.0706448
SLIT1~rs4919087	5.32217e-07	0.00156118	0.572417	-0.0505778	0.0895635	1.42583e-11	0.523887	0.0714387
PRICKLE4~rs33954419	5.32908e-07	0.00156118	0.136418	-0.0951781	0.0638492	2.72145e-08	0.332662	0.0566051
KRT1~rs2741159	5.33149e-07	0.00156118	1.69978e-16	-0.724272	0.0861088	0.690781	-0.0419968	0.105364
FAM114A1~rs10026487	5.38664e-07	0.00157592	0.0194637	-0.147797	0.0631349	2.96972e-06	0.281652	0.0579287
ZNF500~rs859298	5.42462e-07	0.00158461	0.675762	-0.0208592	0.049855	1.33239e-09	-0.44807	0.0691653
TIMD4~rs7724832	5.42603e-07	0.00158461	2.68667e-08	-0.456585	0.0813409	0.106626	0.142094	0.0875198
EPN2~rs1472932	5.45589e-07	0.00159191	0.161096	0.11733	0.083651	1.81348e-08	-0.443599	0.0744329
PRPSAP2~rs8067882	5.46602e-07	0.00159344	0.0571095	-0.168168	0.0882749	2.34187e-09	0.35467	0.0556944
IFI27~rs7141881	5.48122e-07	0.00159645	0.0302006	0.141642	0.0652403	2.44679e-06	-0.321454	0.0655164
VPS13A~rs7863987	5.50888e-07	0.00160308	0.0109737	0.178011	0.0698323	1.09486e-05	-0.311147	0.0683017
FBXW8~rs11068277	5.5176e-07	0.00160419	2.51099e-06	0.421002	0.0888299	0.0107957	-0.278244	0.107747
CCDC154~rs17135338	5.5305e-07	0.00160651	0.385703	0.105773	0.121875	3.1881e-14	0.928732	0.110281
NOMO3~rs212077	5.59095e-07	0.00162183	0.000827171	-0.405138	0.120737	0.000137472	0.336549	0.0859298
KREMEN1~rs134653	5.59316e-07	0.00162183	0.0106577	-0.234309	0.0915494	6.69448e-07	0.315384	0.0606814
MAEA~rs13142985	5.61408e-07	0.00162646	0.112436	0.136789	0.086086	9.9218e-09	-0.410742	0.0675385
C1QTNF9~rs9318530	5.66297e-07	0.00163917	0.0382227	-0.195624	0.0942456	1.22292e-07	0.394144	0.0708353
CBY1~rs5757231	5.68308e-07	0.00164354	0.113289	-0.108104	0.0681955	6.54807e-08	0.352546	0.0618999
ALG11~rs9526825	5.69629e-07	0.0016459	0.0222171	0.180909	0.0789712	3.7428e-07	-0.309493	0.0581253
HTATIP2~rs11025571	5.78976e-07	0.00167081	0.00884798	-0.244125	0.0930384	3.77559e-06	0.340074	0.0707515
CAND1~rs7973565	5.7927e-07	0.00167081	0.0710976	-0.104078	0.0575933	4.1464e-08	0.261972	0.0452436
HTATIP2~rs11025523	5.81122e-07	0.00167467	0.0880532	-0.169224	0.099094	5.35959e-10	0.416511	0.0625953
PITRM1~rs2279211	5.82054e-07	0.00167588	5.90808e-05	0.344052	0.0852303	0.00344803	-0.220423	0.0741349
NADSYN1~rs4944998	5.85366e-07	0.00168276	0.29546	0.10786	0.103032	1.42866e-10	-0.537092	0.07778
C4orf21~rs17605622	5.85474e-07	0.00168276	0.116291	-0.166492	0.105902	3.4707e-16	-0.879222	0.0955884
PRPSAP2~rs4393623	5.85986e-07	0.00168276	0.0553262	-0.166168	0.0865939	4.94964e-09	0.349533	0.0561906
NCOA2~rs16936356	5.94539e-07	0.00170582	6.72182e-05	0.254128	0.0634406	0.00330113	-0.153666	0.0514377
F2R~rs250731	5.96686e-07	0.00170884	0.992165	0.000518797	0.052814	3.07573e-09	-0.429202	0.06797
CBY1~rs2235230	5.97528e-07	0.00170884	0.0758206	-0.126813	0.0713383	1.17204e-07	0.344254	0.0617693
MON1B~rs2343039	5.97658e-07	0.00170884	0.000376384	0.230042	0.0644303	0.000589565	-0.188621	0.0536885
RGPD5~rs1434167	5.97681e-07	0.00170884	0.0173448	0.181001	0.0759241	2.46914e-06	-0.316274	0.064488
SFI1~rs5753659	6.01902e-07	0.00171941	0.256646	0.0712055	0.0627297	2.04172e-12	-0.296214	0.0385385
TTC3~rs2252402	6.06805e-07	0.0017319	0.953254	-0.00399539	0.0681364	2.26147e-14	0.414262	0.0488445
YEATS4~rs11177594	6.11354e-07	0.00174297	0.0350133	-0.236584	0.112041	7.91406e-07	0.50604	0.0980623
TRIM23~rs669571	6.11971e-07	0.00174297	0.83886	-0.0095773	0.0470828	1.88331e-09	0.349953	0.054588
ZNF500~rs9935103	6.1273e-07	0.00174297	0.134961	-0.0809035	0.0540712	2.45102e-12	-0.507732	0.0663414
C6orf201~rs629362	6.12817e-07	0.00174297	0.25744	-0.0820039	0.0723634	2.18275e-14	-0.577282	0.0680165
GNPAT~rs508908	6.14608e-07	0.00174655	0.755157	-0.0179278	0.0574705	1.26926e-13	0.333413	0.0407601
CENPQ~rs555933	6.16485e-07	0.00175036	0.562771	-0.0358646	0.0619469	3.07662e-11	-0.50031	0.0695669
HLA-DQB1~rs9405119	6.17706e-07	0.00175231	0.225364	0.102404	0.0844039	2.47672e-07	-0.571281	0.105523
FIGNL1~rs1466164	6.2018e-07	0.0017578	0.173257	-0.105026	0.077058	4.48733e-12	-0.712787	0.0944832
TRIM23~rs261253	6.21203e-07	0.00175918	0.570844	0.0259686	0.0457978	1.70935e-08	-0.335	0.0560977
ATP7B~rs3742290	6.24175e-07	0.00176606	0.863636	-0.0183515	0.106819	2.12191e-14	-0.685647	0.0807376
ZNF660~rs7618033	6.26399e-07	0.00176993	0.953005	0.00627447	0.106435	7.24568e-12	0.72425	0.0971229
CBY1~rs5750672	6.26622e-07	0.00176993	0.117464	-0.10719	0.0684004	6.5823e-08	0.352482	0.0619005
CBY1~rs4821807	6.31818e-07	0.00178306	0.11896	0.106604	0.0683043	6.61261e-08	-0.352768	0.0619611
CAPN12~rs12984247	6.41281e-07	0.00180821	0.00437825	-0.233317	0.0816598	4.76315e-05	0.337773	0.0805676
MRPL18~rs927451	6.43241e-07	0.00181217	0.962034	-0.00366588	0.0769896	2.44442e-16	-0.459702	0.0496574
FBXW8~rs10850743	6.44618e-07	0.00181449	7.12572e-07	0.442234	0.0885289	0.0192844	-0.259841	0.109813
HLA-C~rs2246954	6.45282e-07	0.0018148	8.1446e-06	0.286189	0.0637553	1.01704e-18	0.783799	0.0770134
HLA-C~rs4394274	6.461e-07	0.00181554	0.0623619	-0.11872	0.0636169	1.386e-11	-0.67572	0.0920778
UHRF1BP1~rs2764208	6.50909e-07	0.00182748	0.0113784	0.149324	0.0588732	4.074e-22	0.518679	0.0452197
MRPS9~rs10205766	6.52198e-07	0.00182953	0.000556949	0.24184	0.0697973	0.00044552	-0.220781	0.0614411
TRIM23~rs152066	6.54725e-07	0.00183296	0.71101	-0.0178352	0.0481221	3.1244e-09	0.343602	0.0544408
HLA-DPB1~rs3128918	6.55023e-07	0.00183296	0.0369417	0.104784	0.0501434	1.27996e-05	-0.445229	0.0985487
CSGALNACT2~rs2435356	6.55105e-07	0.00183296	0.0485029	-0.152366	0.0771172	5.05987e-07	0.361522	0.0687455
FLCN~rs4985752	6.59495e-07	0.00184367	0.0673503	0.155173	0.0847169	6.57152e-26	0.644128	0.0499053
ZNF500~rs2450390	6.67258e-07	0.00186368	0.341174	-0.0487247	0.0511609	1.87249e-10	-0.479556	0.069965
YEATS4~rs2305641	6.67793e-07	0.00186368	0.779123	0.0210119	0.0748952	1.60156e-10	-0.495125	0.0719267
H3F3A~rs6682659	6.7013e-07	0.00186861	0.322953	-0.0630933	0.0637963	8.24421e-12	-0.547211	0.0736139
ZNF615~rs1978717	6.81754e-07	0.0018994	0.74056	-0.0230861	0.0697003	1.95491e-10	0.455455	0.0665279
ALG11~rs7998770	6.9127e-07	0.00192402	0.0368641	-0.17459	0.083514	5.73102e-08	0.328353	0.0573725
ZNF132~rs7254299	6.91765e-07	0.00192402	0.316213	0.08523	0.0849868	2.96507e-10	-0.450737	0.0666072
MON1B~rs11865641	6.92407e-07	0.00192417	0.00266984	0.216483	0.0718674	2.40778e-05	-0.217874	0.0499316
MRPS9~rs13386928	6.94458e-07	0.00192823	0.0330549	0.170031	0.0796441	3.69913e-07	-0.331689	0.0622641
FIGNL1~rs978784	6.95294e-07	0.00192891	0.516923	-0.0436999	0.0674	2.45535e-11	-0.54579	0.0754538
KRT1~rs1994516	7.0763e-07	0.00196147	3.38724e-15	0.689782	0.0859679	0.778693	0.028684	0.101882
HSD17B14~rs17206700	7.14338e-07	0.00197839	0.00612009	0.314547	0.114458	1.66914e-06	-0.351688	0.0704301
YEATS4~rs10878956	7.15649e-07	0.00198034	0.0371366	0.231745	0.111014	9.7129e-07	-0.504179	0.0985705
TTC3~rs6517404	7.21498e-07	0.00199484	0.489168	0.0458461	0.0662581	3.28048e-17	0.447289	0.0466095
PRICKLE4~rs7753507	7.23597e-07	0.00199896	0.145473	0.0913488	0.0626946	4.90307e-08	-0.329082	0.0571761
CBY1~rs2072795	7.31784e-07	0.00201986	0.1295	-0.103368	0.0681155	6.5823e-08	0.352482	0.0619005
HLA-DQB1~rs9461799	7.3281e-07	0.00202069	0.0843841	-0.1176	0.0680631	3.68053e-06	0.482749	0.100311
FANCA~rs6500450	7.33318e-07	0.00202069	0.0908762	-0.0727352	0.0429697	5.46289e-06	0.369258	0.0782247
LRRC37A~rs4597358	7.37505e-07	0.00203051	0.000280313	-0.370513	0.101565	5.05957e-25	-1.01226	0.0805256
MYLK4~rs2038760	7.4095e-07	0.00203829	0.973508	0.00346381	0.104274	3.3376e-11	-0.706352	0.0984226
CAND1~rs11176690	7.42042e-07	0.00203957	0.0703864	0.103759	0.0572722	6.37646e-08	-0.257057	0.0450901
NKTR~rs339658	7.45108e-07	0.00204585	0.983411	0.000953778	0.0458566	7.95204e-14	-0.281952	0.0341267
MYRIP~rs1574138	7.45577e-07	0.00204585	0.00117952	0.311697	0.0957657	0.000263913	-0.365441	0.0977178
CEP192~rs578208	7.484e-07	0.00205188	0.00315011	0.253644	0.0856574	4.99404e-26	0.769475	0.0594085
TRIM23~rs42468	7.57049e-07	0.00207306	0.793701	-0.0118292	0.0452206	8.28179e-09	0.346892	0.0567016
NOP10~rs2290942	7.57394e-07	0.00207306	0.373218	0.093465	0.104907	1.16766e-12	-0.522469	0.0670998
FIGNL1~rs10276473	7.60487e-07	0.00207836	0.240004	0.0871757	0.0741417	3.5165e-12	0.644922	0.0849902
HLA-DQB1~rs9469240	7.606e-07	0.00207836	0.0861393	-0.117293	0.0682686	3.68053e-06	0.482749	0.100311
HELB~rs10748037	7.62005e-07	0.00208046	0.786944	-0.0192193	0.0710862	5.34164e-11	0.4538	0.0640107
PIGB~rs692646	7.765e-07	0.00211689	0.00148386	0.199211	0.062484	0.000232037	-0.275936	0.0730933
TRIM23~rs154858	7.76643e-07	0.00211689	0.896208	-0.00613968	0.0470501	1.8834e-09	0.349949	0.0545875
ZNF30~rs888861	7.77482e-07	0.00211741	0.0192355	0.168634	0.0719	4.52532e-06	-0.311598	0.0654
FIGNL1~rs3779078	7.78855e-07	0.00211939	0.250487	-0.0860586	0.0748368	3.46859e-12	-0.645938	0.0850964
CASP9~rs1006147	7.80406e-07	0.00212184	0.00592466	0.218503	0.0792005	5.43941e-05	-0.369646	0.0888878
NAAA~rs4304003	7.81253e-07	0.00212238	0.444309	0.0655469	0.0856494	1.1153e-15	0.60262	0.0669633
CAND1~rs11176683	7.82191e-07	0.00212316	0.0862902	-0.0994234	0.0578957	3.01278e-08	0.262021	0.0447438
WHAMM~rs8028133	7.84393e-07	0.00212738	0.237897	-0.0894607	0.0757442	6.27581e-08	0.451901	0.0792215
HLA-DRB5~rs9275936	7.86667e-07	0.00213178	0.00159312	-0.314412	0.0992664	0.000214699	0.497518	0.131052
SNX19~rs7111143	7.95327e-07	0.00215229	0.0570056	-0.152576	0.0800565	2.53511e-07	0.363298	0.0671682
ATF6B~rs805297	7.9604e-07	0.00215229	0.00416436	0.243215	0.0846494	8.54759e-08	-0.2151	0.0381404
DSCC1~rs16893299	7.96212e-07	0.00215229	0.0737869	-0.0889438	0.0496855	4.5783e-12	-0.495719	0.0657414
MATN3~rs10178256	7.9698e-07	0.00215259	0.0282525	0.140991	0.0641596	1.77461e-06	-0.280349	0.0562999
GNPAT~rs3767761	7.99518e-07	0.00215766	0.801551	-0.0144894	0.0576306	1.2197e-13	0.334003	0.0407973
GLIPR1L2~rs3741496	8.00675e-07	0.002159	1.05537e-14	0.498662	0.0633427	1.42076e-32	0.929541	0.0600854
PRPF4~rs4480181	8.02036e-07	0.00216089	0.915261	-0.0101794	0.0956385	5.75605e-10	0.682827	0.10283
FIGNL1~rs6969081	8.0323e-07	0.00216233	0.893265	-0.00827896	0.0616849	8.23912e-10	-0.48013	0.0730644
TRIM23~rs468308	8.07888e-07	0.00217271	0.57803	0.0267932	0.0481478	1.21955e-08	-0.336439	0.0557013
SLMO1~rs16973076	8.08416e-07	0.00217271	0.514892	0.0439611	0.0674756	8.44364e-10	0.610964	0.0930413
HLA-C~rs1265181	8.10177e-07	0.00217566	0.000644953	0.303998	0.0887671	0.000408843	-0.451636	0.124841
FIGNL1~rs4947582	8.11676e-07	0.00217789	0.0194391	0.141948	0.0606244	6.84504e-15	0.591689	0.0681041
KRT1~rs591357	8.18231e-07	0.00219368	1.69423e-14	-0.671811	0.0860335	0.840232	-0.0202543	0.10029
SH3YL1~rs6721594	8.24093e-07	0.00220759	3.03907e-07	0.448956	0.0869698	0.605047	-0.0199733	0.0385376
C6orf57~rs16869370	8.29017e-07	0.00221896	0.0527653	-0.19338	0.0997042	4.51965e-08	0.409877	0.0710058
PRDM5~rs843577	8.31252e-07	0.00222312	0.00281843	-0.228175	0.07617	2.92784e-05	0.229895	0.0532794
CBY1~rs4560233	8.37577e-07	0.00223726	0.110523	0.112948	0.0707025	9.20039e-08	-0.352531	0.0626807
ADAL~rs526450	8.37906e-07	0.00223726	0.0158821	-0.183759	0.0760451	1.66399e-19	-0.674618	0.0643839
FBN2~rs1363469	8.43153e-07	0.00224805	0.880443	-0.0217699	0.144696	1.17696e-10	-1.05557	0.152062
FANCA~rs17226075	8.4332e-07	0.00224805	0.544402	0.0403187	0.0664871	1.43048e-07	-0.545442	0.0986149
PRPSAP2~rs6502674	8.45087e-07	0.00225092	0.00969809	-0.25245	0.0973862	9.45748e-07	0.314597	0.0614345
HLA-DQB1~rs2227127	8.47169e-07	0.00225463	0.0931864	0.114789	0.0682979	3.67556e-06	-0.482794	0.100314
MRPS9~rs11895517	8.54947e-07	0.00227349	0.000594684	-0.242777	0.0704322	0.000552729	0.220712	0.0624924
SFI1~rs9609297	8.55793e-07	0.00227389	0.265017	0.0713356	0.0639583	2.03754e-12	-0.296206	0.0385356
FIGNL1~rs7807335	8.59833e-07	0.00228276	0.593209	0.0372661	0.0697353	8.29301e-11	0.558377	0.0796842
NADSYN1~rs12576621	8.6067e-07	0.00228313	0.0737472	-0.271073	0.151405	3.08748e-08	0.656097	0.112134
ANAPC13~rs7619451	8.68967e-07	0.00230328	1.7351e-07	0.404809	0.0768224	1.19071e-45	0.83042	0.0398006
DDT~rs5760106	8.7172e-07	0.0023087	0.0102018	0.177558	0.068964	1.7304e-06	-0.231227	0.0463821
SLIT1~rs793517	8.77717e-07	0.0023227	0.429713	0.0751885	0.0951682	6.51568e-16	0.665626	0.0732188
C12orf73~rs2629793	8.7964e-07	0.00232591	0.000829902	0.238311	0.07104	0.000442411	-0.281686	0.0783471
NOP10~rs3063	8.81176e-07	0.00232809	0.995581	-0.000533177	0.0962302	6.11334e-15	-0.574012	0.0659216
YPEL3~rs11642740	8.83037e-07	0.00233112	0.172106	0.0772478	0.0565248	5.5981e-09	-0.277077	0.0447185
MRPL51~rs2532484	8.89466e-07	0.00234452	0.509081	0.0574058	0.0869063	7.75226e-13	-0.456215	0.0580456
LCA5L~rs2836999	8.89545e-07	0.00234452	0.161785	-0.0932194	0.0665707	3.24135e-12	-0.601247	0.0790812
PRICKLE4~rs2479726	8.91469e-07	0.0023477	0.00882798	-0.189804	0.0723147	2.59506e-05	0.307184	0.0707
ZNF304~rs10412943	8.96617e-07	0.00235936	0.0982807	0.128106	0.0774025	1.04e-06	-0.444885	0.0872378
ANAPC13~rs6806417	8.97375e-07	0.00235945	1.58572e-08	-0.411288	0.0720658	4.35057e-43	-0.819847	0.0414992
H3F3A~rs11577282	8.98114e-07	0.0023595	0.487154	0.0466714	0.0671391	8.84732e-11	0.559915	0.080042
HLA-J~rs9357092	9.00073e-07	0.00236275	0.350764	0.0942589	0.100961	5.15539e-09	-0.582684	0.0937936
GNPAT~rs562470	9.01851e-07	0.00236552	0.859306	-0.0101841	0.057436	4.2693e-14	0.333002	0.0397822
PM20D1~rs823154	9.06662e-07	0.00237623	1.51422e-05	-0.329422	0.0756982	2.33826e-26	-0.809672	0.0619133
PIK3R4~rs2403313	9.13182e-07	0.0023914	0.790724	0.0206432	0.0777654	6.2383e-10	-0.523838	0.0790712
NAPG~rs607946	9.19559e-07	0.00240618	0.145585	0.11923	0.081853	3.27015e-20	0.607446	0.0565208
NOP10~rs7168761	9.22155e-07	0.00241104	0.417467	0.0865461	0.106687	2.02301e-13	-0.526634	0.0650341
FBN2~rs1561006	9.2676e-07	0.00242115	0.257697	-0.145966	0.128876	3.57839e-08	0.745582	0.128092
DIS3L2~rs4973451	9.3271e-07	0.00243475	5.21515e-05	-0.298034	0.0732903	0.00637446	0.116923	0.0422435
RIF1~rs2444274	9.3446e-07	0.00243737	0.136208	-0.0530281	0.0355542	1.20939e-12	-0.319422	0.041056
SV2B~rs11073980	9.38092e-07	0.00244489	0.0245627	-0.172617	0.0766434	5.79672e-07	0.292991	0.0560315
C15orf57~rs17673703	9.44146e-07	0.00245871	4.62648e-09	0.375533	0.0634197	1.59826e-29	0.787503	0.0551195
C1QTNF9~rs7995492	9.53766e-07	0.00248179	0.0506161	0.186529	0.0952899	9.27331e-08	-0.392275	0.0697679
C6orf57~rs2747703	9.56118e-07	0.00248384	0.125313	0.129615	0.084475	7.44706e-10	-0.365642	0.0554776
LAMB1~rs2237702	9.56543e-07	0.00248384	0.633055	-0.0234261	0.0490493	1.85889e-12	-0.351881	0.0456806
NKTR~rs4549	9.56832e-07	0.00248384	0.868347	-0.00759528	0.0458075	4.0454e-13	0.27241	0.0341568
PRPF4~rs12337498	9.6179e-07	0.00249314	0.835411	0.0179747	0.0864874	1.81115e-10	-0.569198	0.0829671
CECR1~rs5992641	9.61949e-07	0.00249314	2.62112e-07	0.31719	0.0611075	1.6141e-19	0.793965	0.0757376
SFI1~rs1034589	9.62703e-07	0.00249314	0.166378	-0.0885709	0.0639445	9.08162e-11	0.281733	0.040303
FIGNL1~rs3807552	9.67182e-07	0.00250276	0.435032	-0.0530883	0.0679768	3.95978e-11	-0.562629	0.0787438
FIGNL1~rs3735273	9.69045e-07	0.0025056	0.40372	0.0573663	0.0686682	1.45649e-11	0.561006	0.0765411
XRCC6BP1~rs1027800	9.7206e-07	0.00251141	0.0788102	0.130314	0.0740527	4.4067e-19	0.587921	0.0569885
SHKBP1~rs339520	9.8325e-07	0.00253831	1.13336e-05	-0.483929	0.109578	0.0188586	0.22457	0.0945641
YEATS4~rs11177600	9.85154e-07	0.00254122	0.0460381	-0.227537	0.113884	7.44241e-07	0.509144	0.0984046
ADAL~rs524527	1.02945e-06	0.0026534	0.0124078	0.189434	0.0756023	1.66399e-19	0.674618	0.0643839
CAND1~rs12580790	1.03643e-06	0.00266928	0.10417	-0.0932984	0.0573544	3.01278e-08	0.262021	0.0447438
ATP6V1E2~rs1868844	1.03833e-06	0.00267208	0.612079	-0.0401405	0.0791267	5.03583e-13	-0.556547	0.070126
FANCA~rs3743859	1.0432e-06	0.00268249	0.0939438	0.0705785	0.0420906	7.81209e-06	-0.370467	0.0799095
STX2~rs11061172	1.04764e-06	0.00269178	0.401571	-0.0619238	0.0737857	1.07992e-15	0.343673	0.0381657
CENPQ~rs542538	1.05239e-06	0.00270186	0.475012	0.0442965	0.0619823	3.30071e-11	0.49885	0.0694895
RIF1~rs2444263	1.05464e-06	0.00270552	0.123629	0.0550135	0.0356942	1.03143e-12	0.320537	0.0410491
TRIM23~rs152068	1.0575e-06	0.00271075	0.692865	0.0189854	0.0480516	6.76309e-09	-0.335634	0.0545006
FIGNL1~rs2876829	1.05932e-06	0.00271329	0.171741	-0.100376	0.0733857	2.52801e-12	-0.646881	0.0845846
PGAP1~rs10931779	1.06424e-06	0.00272375	1.17225e-05	0.355954	0.0807371	0.0210506	-0.157129	0.0673706
EPN2~rs12939947	1.06771e-06	0.00273049	0.206251	-0.106074	0.083859	2.14165e-08	0.440831	0.0743911
FIGNL1~rs2060762	1.06867e-06	0.00273081	0.200666	-0.0990279	0.0773264	9.29987e-12	-0.688878	0.0929466
PCSK7~rs10790175	1.07083e-06	0.00273418	0.000106685	-0.269098	0.0691209	0.00267587	0.23296	0.0762545
PRICKLE4~rs2025951	1.07531e-06	0.00274348	0.183704	0.0835303	0.0627803	3.7235e-08	-0.328423	0.0565031
GNPAT~rs822625	1.07907e-06	0.00275094	0.751569	0.0183087	0.0578156	2.03066e-13	-0.324879	0.0401226
MRPS9~rs2376275	1.08187e-06	0.00275532	0.00133701	-0.230269	0.0715439	0.000264691	0.228744	0.0611786
ZNF589~rs6800730	1.08247e-06	0.00275532	0.461323	0.0544379	0.0738637	1.81287e-11	0.587512	0.0805993
ZNF589~rs12495221	1.08769e-06	0.00276545	0.411605	-0.0598243	0.0728254	2.05948e-11	-0.593144	0.0816347
NELL2~rs2731046	1.08814e-06	0.00276545	0.240334	-0.103612	0.0881825	2.05983e-08	0.479448	0.0807995
YWHAZ~rs2386922	1.09439e-06	0.00277917	0.488281	0.0332961	0.0480223	7.85784e-11	0.392697	0.05596
TTC3~rs2040125	1.0987e-06	0.00278795	0.713538	0.024435	0.0665387	5.79715e-15	0.427119	0.0490004
CEP192~rs17659689	1.10268e-06	0.00279587	0.437361	0.0647918	0.0833847	1.87142e-12	0.637056	0.0827146
ZNF615~rs10500311	1.1042e-06	0.00279755	0.866993	0.0115611	0.0690092	1.95491e-10	-0.455455	0.0665279
ARL16~rs6565619	1.11742e-06	0.00282887	0.000736348	-0.297891	0.0879254	1.06376e-18	-0.908169	0.0892991
NELL2~rs1224434	1.12338e-06	0.00284176	0.0522063	0.177156	0.0911224	1.16455e-06	-0.426206	0.0839914
CAPN12~rs12462503	1.12806e-06	0.00285045	0.0062866	-0.217069	0.0792441	4.63234e-05	0.310565	0.0739528
TMEM144~rs17037201	1.12856e-06	0.00285045	0.676946	-0.0384998	0.0923748	6.30796e-13	0.510264	0.0646204
CBY1~rs4820346	1.13077e-06	0.00285383	0.122622	-0.10522	0.0680861	1.19239e-07	0.339719	0.0609955
FTSJ3~rs2665795	1.13645e-06	0.00286596	1.57348e-05	-0.297762	0.0685588	4.24506e-28	-0.717045	0.0521825
YIPF5~rs6864309	1.13847e-06	0.00286882	0.464367	0.045592	0.0622838	2.77785e-08	-0.409145	0.0696691
CDC25B~rs4815603	1.13962e-06	0.00286953	0.746338	-0.0215342	0.0665505	1.66613e-11	0.396226	0.0542419
ST3GAL5~rs6714363	1.14156e-06	0.00287218	1.87756e-12	0.730407	0.102166	0.159843	0.108512	0.0768063
CAPG~rs1877954	1.14381e-06	0.00287564	6.71282e-05	-0.338753	0.0845596	0.00421287	0.25992	0.0893975
HLA-J~rs4947244	1.14963e-06	0.00288804	0.421188	0.0815971	0.101394	3.90827e-09	-0.592961	0.0946118
TMEM163~rs6430538	1.15066e-06	0.00288843	7.15058e-11	0.584054	0.0884725	0.737923	0.0246365	0.0734887
POLR1E~rs7019936	1.15835e-06	0.0029055	6.68704e-05	0.294666	0.0735377	0.00548134	-0.18772	0.0665837
CAND1~rs1152896	1.17172e-06	0.00293678	0.0560969	-0.113292	0.0592255	2.16826e-07	0.252219	0.0463438
HLA-DPB1~rs1431402	1.17333e-06	0.00293857	0.571403	0.0268971	0.0475041	1.17414e-07	0.594221	0.106628
AGT~rs11122577	1.18074e-06	0.00295487	0.229595	0.129609	0.107804	2.41759e-09	-0.534461	0.0840096
TEKT3~rs230964	1.18438e-06	0.00296171	0.965461	0.00327925	0.0757074	3.17142e-10	-0.522657	0.0773815
LRRC61~rs11769348	1.19384e-06	0.00298308	0.00155745	-0.247304	0.0779153	1.54247e-26	-0.707127	0.0537895
TTC23~rs2084900	1.19715e-06	0.00298808	2.34414e-07	-0.466809	0.0895625	0.102567	0.146096	0.0889288
PDK2~rs1053102	1.19767e-06	0.00298808	0.00805037	0.261504	0.0984503	1.69927e-06	-0.297338	0.0595941
AGAP8~rs11597667	1.20041e-06	0.00299251	6.25214e-07	0.585499	0.116603	1.12e-20	1.44004	0.131821
SLC5A6~rs6718128	1.20195e-06	0.00299251	6.96442e-05	0.231986	0.0580368	0.00539049	-0.150365	0.053227
ADAL~rs3742971	1.20219e-06	0.00299251	0.00365222	0.220808	0.0757536	1.072e-21	0.694167	0.0613712
SLMO1~rs17615991	1.22377e-06	0.00304169	0.407605	-0.100724	0.12157	8.45302e-11	-1.02243	0.145982
TRIM23~rs154847	1.22443e-06	0.00304169	0.841752	-0.00946578	0.0473966	5.23073e-09	0.344625	0.0554994
CAND1~rs1252402	1.22474e-06	0.00304169	0.0567912	-0.113312	0.0594031	2.16826e-07	0.252219	0.0463438
C4orf21~rs17669218	1.2266e-06	0.00304399	0.142511	0.157406	0.107235	1.95399e-15	0.856167	0.0961619
C6orf201~rs659025	1.22991e-06	0.00304858	0.245061	-0.0859473	0.0738866	6.05886e-14	-0.578316	0.0695969
DSCC1~rs4871793	1.23031e-06	0.00304858	0.0630154	0.0932373	0.0500867	5.11719e-12	0.493865	0.0656714
DNAJC13~rs3762672	1.2321e-06	0.00305071	0.114724	-0.0852484	0.0539914	1.23781e-07	0.262705	0.0472348
WDR35~rs1595414	1.23842e-06	0.00306405	0.222965	0.0711819	0.0583663	8.11242e-10	-0.27859	0.0423755
PRPF4~rs4979232	1.24434e-06	0.00307635	0.295501	0.0847266	0.0809407	7.34225e-08	-0.488068	0.086056
VPS53~rs759974	1.25703e-06	0.0031054	0.906731	-0.00801852	0.0684186	9.33642e-11	0.445102	0.0637209
CBY1~rs763121	1.26486e-06	0.00312237	0.101714	-0.112669	0.068769	1.23132e-07	0.323951	0.0582353
MRE11A~rs7933112	1.27502e-06	0.00314507	0.541225	0.0439217	0.0718606	4.05587e-10	0.599293	0.0893483
ARHGAP25~rs10208650	1.28231e-06	0.00315859	0.0406034	0.10118	0.0493398	2.07029e-05	-0.389982	0.0886183
ZNF500~rs17137242	1.28292e-06	0.00315859	0.184075	0.070323	0.0528987	1.91505e-11	0.479343	0.065851
HLA-DQB1~rs9469246	1.28339e-06	0.00315859	0.133641	-0.102478	0.0682584	3.39156e-06	0.487021	0.100803
WHAMM~rs7178859	1.28598e-06	0.00316153	0.214241	-0.109295	0.087934	1.80203e-07	0.511504	0.0933078
CCDC50~rs17545865	1.28652e-06	0.00316153	0.125786	0.126	0.0822219	1.84021e-09	-0.353045	0.0550315
SFI1~rs5998067	1.2888e-06	0.00316363	0.25714	-0.0694161	0.0612169	1.87617e-11	0.280875	0.0385659
WDR35~rs10178256	1.28931e-06	0.00316363	0.234656	0.0701967	0.059024	6.25516e-10	-0.282228	0.0426045
NOP10~rs2705343	1.29722e-06	0.00318064	0.49053	0.0690334	0.100083	3.6571e-13	-0.503273	0.0629631
ST3GAL5~rs17026756	1.3011e-06	0.00318776	4.10591e-12	-0.648884	0.0922423	0.169171	-0.094061	0.0680757
SULT1A2~rs8049439	1.31361e-06	0.00321602	0.491317	-0.0520327	0.0755725	4.74736e-09	0.458126	0.0735499
KHK~rs6716275	1.31525e-06	0.00321762	0.0458901	0.129073	0.0645584	2.42435e-15	0.569678	0.064251
ZNF749~rs11666890	1.31662e-06	0.00321856	0.0282561	-0.145079	0.0660211	8.76033e-06	0.313325	0.0679836
CCDC92~rs6488914	1.31862e-06	0.00322103	0.00592	0.236	0.0855344	6.74349e-07	-0.229732	0.0442153
ZNF117~rs4717246	1.33524e-06	0.00325815	1.98502e-07	0.394159	0.0751659	0.261792	-0.0656507	0.0582772
PPP2R3C~rs7146682	1.3358e-06	0.00325815	1.87323e-05	-0.311131	0.0722911	0.0283801	0.0923149	0.0416961
ZNF266~rs7252865	1.33717e-06	0.00325907	3.8446e-09	0.410146	0.0688971	4.85448e-44	0.79373	0.0393629
RGPD5~rs6594037	1.34939e-06	0.00328613	0.0113769	0.192607	0.0759368	1.64671e-05	-0.292182	0.0655598
HELB~rs289059	1.35085e-06	0.00328613	0.199346	-0.108056	0.0841285	5.79775e-08	0.446419	0.0780348
MRPL51~rs1045548	1.35129e-06	0.00328613	0.417057	0.0697587	0.0859168	1.35679e-11	-0.434247	0.0591417
FAM118A~rs6006992	1.3556e-06	0.00329415	4.86893e-12	0.730959	0.104283	1.21929e-32	1.39695	0.090147
FBXW8~rs7486428	1.36499e-06	0.00331452	0.00187306	0.252733	0.0810194	0.000317223	-0.339878	0.0921376
CEP192~rs12960349	1.36861e-06	0.00332085	0.432989	0.0661789	0.0843625	4.4626e-12	0.647249	0.0857845
CSGALNACT2~rs2742234	1.38068e-06	0.00334764	0.892826	0.00950183	0.0705043	9.05372e-13	0.447702	0.0571638
GLIPR1L2~rs4394867	1.38352e-06	0.00335205	9.74845e-17	-0.519059	0.0611989	4.27996e-32	-0.937302	0.0613287
PRPSAP2~rs4510081	1.39089e-06	0.00336597	0.0873861	-0.148535	0.0867957	4.63362e-09	0.350649	0.0562516
AGAP4~rs2442927	1.39133e-06	0.00336597	0.159274	-0.0725661	0.0515109	1.96241e-08	-0.672739	0.113186
SFXN4~rs3740562	1.39346e-06	0.00336865	0.475754	0.0517691	0.0725602	4.37995e-11	0.575909	0.0808141
ZNF117~rs6965753	1.39808e-06	0.00337422	3.91384e-07	0.393762	0.0770092	0.197434	-0.077987	0.0602311
GLIPR1L2~rs4019400	1.39847e-06	0.00337422	8.88721e-17	-0.519395	0.0611545	4.27996e-32	-0.937302	0.0613287
CCDC92~rs4765148	1.39887e-06	0.00337422	0.00684604	-0.233182	0.0860181	4.54794e-07	0.233447	0.0441952
C6orf201~rs2326403	1.43489e-06	0.00345856	0.866689	-0.0125691	0.0748529	1.21721e-10	-0.526394	0.0758994
YEATS4~rs11615712	1.44891e-06	0.00348978	0.261785	-0.085855	0.0764565	5.35787e-08	0.430011	0.0749518
FANCA~rs1007931	1.4541e-06	0.00349971	0.000845734	0.146067	0.0436112	0.000279828	-0.331446	0.0890122
INO80E~rs4787488	1.46389e-06	0.00351971	0.11458	-0.0798724	0.0505664	1.56651e-07	0.243532	0.0441843
MRPS9~rs6543277	1.46456e-06	0.00351971	0.0554273	0.1533	0.079921	3.41769e-07	-0.336955	0.0630494
TRIM23~rs6891955	1.46582e-06	0.00352016	0.720273	0.016406	0.0457996	2.40601e-08	-0.334531	0.0566801
HSD17B14~rs4347731	1.46761e-06	0.00352186	0.0113007	0.334271	0.131666	3.04518e-06	-0.429596	0.0884622
SFI1~rs2106294	1.4706e-06	0.00352317	0.195767	-0.0830522	0.0641469	9.08162e-11	0.281733	0.040303
SFI1~rs4820043	1.4706e-06	0.00352317	0.195767	-0.0830522	0.0641469	9.08162e-11	0.281733	0.040303
YEATS4~rs4761154	1.47139e-06	0.00352317	0.718406	-0.0272497	0.0755447	1.01882e-09	0.480565	0.0735902
C6orf57~rs7769582	1.47291e-06	0.00352423	0.0790533	-0.175146	0.0996101	3.32494e-08	0.413361	0.0708322
RBL2~rs7190220	1.47863e-06	0.00353535	0.140518	-0.0890557	0.0603671	1.17541e-07	0.300782	0.053975
IGHMBP2~rs673821	1.4817e-06	0.00354009	0.00707927	0.238532	0.0883574	2.21159e-28	0.734612	0.0530428
PM20D1~rs823121	1.4896e-06	0.00355636	8.15691e-05	0.304446	0.0769011	1.16233e-23	0.790938	0.0656104
TRIM23~rs13178551	1.50063e-06	0.00357869	0.729601	-0.0158822	0.045933	2.04906e-08	0.332965	0.0561033
TRIM23~rs42961	1.50114e-06	0.00357869	0.862398	0.00836059	0.0482228	4.53858e-09	-0.34422	0.0551839
NCAPG2~rs2730276	1.50942e-06	0.00359581	0.0385616	0.127938	0.061745	2.31405e-05	-0.437906	0.100133
ZNF500~rs2075469	1.51699e-06	0.00361122	0.185848	-0.0705387	0.0532757	2.49759e-11	-0.479759	0.066354
TRIM23~rs7722983	1.51939e-06	0.00361431	0.72711	0.0160719	0.0460398	2.03807e-08	-0.332744	0.0560557
ABHD8~rs3826700	1.53114e-06	0.00363961	0.0751895	0.110227	0.0618736	4.50393e-07	-0.283372	0.0536255
ANAPC13~rs9289471	1.5337e-06	0.00364028	5.69856e-09	0.421579	0.0716287	7.48576e-43	0.82003	0.0417207
SLIT1~rs701815	1.53482e-06	0.00364028	0.37899	0.0828893	0.0941691	3.55122e-16	0.648383	0.0705216
WRB~rs2837003	1.53514e-06	0.00364028	0.00290381	-0.261818	0.0876706	6.27869e-25	-0.778162	0.0620784
EXT2~rs178523	1.53588e-06	0.00364028	0.175684	0.103645	0.0764743	8.95111e-08	-0.395437	0.0702374
TMEM2~rs6560225	1.54247e-06	0.00365326	0.00023302	0.32646	0.0883278	0.00243046	-0.200492	0.0649758
MAEA~rs4974559	1.54692e-06	0.00366115	0.0912534	-0.145276	0.0859251	8.16379e-07	0.430662	0.0835667
VPS53~rs9893847	1.55174e-06	0.00366991	0.510222	-0.0474941	0.0720953	2.66874e-10	0.399802	0.0589062
WRB~rs2837004	1.55687e-06	0.00367495	0.00290381	0.261818	0.0876706	6.44479e-25	0.77785	0.0620748
C1QTNF9~rs2862240	1.55728e-06	0.00367495	0.0593898	-0.195343	0.103475	1.25823e-07	0.420318	0.075621
PXK~rs11712139	1.55826e-06	0.00367495	0.00354634	0.210741	0.0720711	0.000127783	-0.253789	0.0644786
SLC25A41~rs7247153	1.55837e-06	0.00367495	0.000605055	-0.305075	0.0886272	3.71075e-16	-0.965445	0.105092
PXK~rs11714389	1.55982e-06	0.00367573	0.00491102	0.201199	0.0713424	8.79036e-05	-0.262986	0.0651833
MGRN1~rs2075469	1.56144e-06	0.00367689	0.248418	0.0664106	0.0574988	4.11659e-12	0.475952	0.0629592
MAEA~rs4974619	1.56378e-06	0.00367975	0.273453	0.0900251	0.0821508	5.19705e-09	-0.422013	0.0679481
MAN2C1~rs11635996	1.56725e-06	0.00368526	0.629507	-0.0541384	0.112182	2.66701e-12	-0.784647	0.102728
LAMB1~rs2701040	1.57052e-06	0.00368829	0.702674	0.0187135	0.0490085	7.78703e-12	0.340742	0.0457745
DHRS4~rs10137990	1.57079e-06	0.00368829	0.558453	-0.062401	0.106601	6.10882e-12	-0.776586	0.10371
CAND1~rs1252405	1.57864e-06	0.00370407	0.12922	0.0868978	0.0572202	3.09279e-08	-0.261889	0.0447623
HELB~rs7316880	1.58469e-06	0.00371559	0.389957	-0.0679349	0.0789816	1.25747e-08	0.457773	0.0758672
ZNF117~rs4718222	1.58919e-06	0.00372346	2.57401e-07	-0.392025	0.075474	0.261797	0.0656511	0.0582782
GNPAT~rs11122257	1.59621e-06	0.00373723	0.798839	-0.0145976	0.0572612	1.58975e-13	0.318065	0.039073
ERI2~rs2023694	1.59787e-06	0.00373845	0.0146282	0.132853	0.0543044	2.26417e-05	-0.228708	0.0522327
HLA-J~rs6457009	1.60537e-06	0.00375331	0.607893	0.044988	0.0876491	4.03033e-12	0.621312	0.0821459
LCA5L~rs2837017	1.61247e-06	0.00376723	0.625217	0.0373418	0.0764187	3.44126e-10	0.600371	0.0890926
CPLX1~rs11729193	1.63362e-06	0.00381177	0.167426	0.0805462	0.058295	8.20123e-07	-0.345245	0.0670055
FAS~rs7095466	1.63387e-06	0.00381177	0.563299	-0.0363073	0.0627965	4.17487e-11	0.342713	0.048031
EIF2A~rs7620193	1.63605e-06	0.00381413	0.00606018	-0.259294	0.0942409	4.53834e-05	0.325007	0.0772961
ADAM32~rs6474514	1.64179e-06	0.00382481	0.642136	-0.0420041	0.0903545	8.91078e-13	-0.616161	0.0786445
CCBL2~rs3753679	1.64623e-06	0.0038324	1.63909e-24	0.76932	0.0729701	6.42759e-11	0.347417	0.0492442
CC2D1B~rs6588430	1.64958e-06	0.00383747	0.242519	-0.139554	0.119325	5.69765e-09	0.594257	0.0959635
HLA-DQB1~rs9275572	1.65377e-06	0.00384449	0.00820306	-0.179593	0.0677761	2.73926e-13	-0.715357	0.0889273
PIK3R4~rs11713445	1.65666e-06	0.00384847	0.969242	0.00295511	0.0766166	5.68207e-10	-0.523854	0.0788602
GCC2~rs1915487	1.66413e-06	0.00386125	0.000269634	-0.191236	0.0522765	2.2271e-25	-0.506068	0.0398296
ZNF223~rs446016	1.66452e-06	0.00386125	0.987622	0.00123526	0.0795957	3.56565e-09	-0.586013	0.0932336
KRT1~rs2232559	1.66713e-06	0.00386245	1.18902e-12	-0.624041	0.086487	0.82407	0.0231161	0.103793
ZNF132~rs4801583	1.66856e-06	0.00386245	0.962181	-0.00407099	0.0858311	7.27818e-13	-0.524591	0.0666499
TRIM23~rs468821	1.66858e-06	0.00386245	0.824635	0.0104132	0.0469792	8.65775e-09	-0.336146	0.0550251
CAPG~rs12465686	1.67792e-06	0.00388133	2.05953e-06	-0.489007	0.102292	0.0466064	0.207512	0.103399
FANCA~rs12599180	1.67919e-06	0.00388151	0.0384892	0.0882525	0.042576	2.84506e-05	-0.343525	0.079482
GLIPR1L2~rs6582289	1.68781e-06	0.00389679	5.90749e-17	0.522372	0.0611355	4.47504e-32	0.936991	0.0613387
ZNF500~rs841224	1.68818e-06	0.00389679	0.358607	-0.0475994	0.0518219	3.24727e-10	-0.454249	0.0672984
AGAP4~rs10751383	1.6942e-06	0.00390792	0.0479594	0.0997572	0.0503676	5.62105e-09	0.672794	0.108599
GPR114~rs9937918	1.69813e-06	0.00391424	1.16559e-05	-0.310823	0.0704802	0.0155878	0.187561	0.0766461
PVRIG~rs1000215	1.72264e-06	0.00396793	0.259997	-0.0649951	0.0576633	2.11261e-06	0.453965	0.0918962
CASP8~rs6743068	1.73146e-06	0.00398303	0.91172	0.00838525	0.0756097	7.59643e-12	0.486028	0.0652524
HELB~rs10878396	1.73256e-06	0.00398303	0.976593	0.00205111	0.0698857	7.50701e-11	-0.452398	0.0643893
DNA2~rs2457458	1.73285e-06	0.00398303	0.187087	-0.0811836	0.0614884	2.49365e-11	-0.547825	0.075765
MYLK2~rs6058274	1.74104e-06	0.00399904	9.40191e-14	-1.12763	0.148876	0.625993	0.102477	0.209819
TRIM23~rs259743	1.74382e-06	0.00400263	0.714443	0.0176559	0.048238	1.21467e-08	-0.331908	0.0549438
CEP192~rs571002	1.74655e-06	0.00400608	0.228393	0.0996666	0.0826851	1.81145e-14	0.629968	0.0739422
SLC35A1~rs3918467	1.74928e-06	0.00400954	0.0716246	0.151188	0.0838192	1.80577e-09	-0.311998	0.0486053
CBY1~rs138702	1.75162e-06	0.00401	0.234922	-0.0821924	0.0691496	1.9341e-08	0.353931	0.059518
RFC4~rs2066500	1.75295e-06	0.00401	0.42972	-0.0460789	0.0583242	4.53699e-10	-0.49864	0.0745803
C21orf128~rs11701371	1.75317e-06	0.00401	0.876401	-0.0166235	0.106849	2.20191e-09	0.733715	0.114998
CEP192~rs7228684	1.76508e-06	0.00403333	0.815571	-0.0200757	0.086045	2.22073e-10	-0.616215	0.0903283
C4orf21~rs10014766	1.76583e-06	0.00403333	0.302251	-0.0675998	0.0654882	8.20383e-07	0.46594	0.0904313
SLC24A4~rs10138705	1.76773e-06	0.00403485	1.3621e-05	-0.516848	0.118125	0.0451557	0.150757	0.0746124
CCDC92~rs11057401	1.77289e-06	0.0040438	0.00718328	-0.230827	0.0856587	6.74349e-07	0.229732	0.0442153
SFI1~rs7287267	1.77538e-06	0.00404666	0.235969	0.0734127	0.0619015	1.29646e-10	-0.27974	0.0404041
HLA-J~rs2735057	1.78717e-06	0.0040707	0.236181	-0.105277	0.0888098	2.73439e-15	-0.658876	0.0744845
ANAPC13~rs6785027	1.79337e-06	0.00408197	6.79928e-09	-0.422404	0.0721423	4.35057e-43	-0.819847	0.0414992
NADSYN1~rs12286616	1.7964e-06	0.00408603	0.083516	0.274699	0.158541	3.51564e-08	-0.652087	0.11196
MRPL18~rs13202793	1.80156e-06	0.00409402	0.732856	-0.0267072	0.078219	2.01285e-17	-0.464981	0.0480422
TMEM159~rs2023694	1.80241e-06	0.00409402	1.09212e-06	0.391166	0.0796688	0.337539	-0.0415969	0.043231
NOP10~rs12050753	1.81124e-06	0.0041112	0.56157	-0.0594724	0.102408	1.18688e-12	0.526312	0.0676187
NAPG~rs545857	1.82066e-06	0.00412973	0.207516	-0.10466	0.0829722	7.19462e-18	-0.594216	0.0603202
PRPF4~rs11787959	1.82406e-06	0.00413456	0.910799	-0.0105991	0.0945808	7.43092e-10	-0.676769	0.102677
WDR75~rs10187336	1.82815e-06	0.00414098	0.00561515	-0.14798	0.0532972	1.56989e-08	-0.93552	0.156207
FIGNL1~rs4947644	1.833e-06	0.00414908	0.354172	-0.0547348	0.0590431	4.28193e-11	-0.4839	0.067863
KLRD1~rs17809949	1.83906e-06	0.00415993	1.27582e-05	-0.28472	0.0648562	0.0077889	0.239097	0.088607
FIGNL1~rs11575320	1.85893e-06	0.00420197	0.167371	0.103943	0.0752187	3.48116e-12	0.645139	0.0849984
KREMEN1~rs134666	1.8619e-06	0.00420577	0.0178121	-0.224627	0.0946153	1.79962e-06	0.321757	0.0646566
SLIT1~rs4919091	1.8633e-06	0.00420603	0.919936	-0.00892006	0.0887182	1.05429e-11	0.538483	0.0728799
EXT2~rs1080101	1.8696e-06	0.00421733	0.21131	-0.0963464	0.0770209	5.92854e-08	0.399372	0.0698675
TRAP1~rs39733	1.87545e-06	0.00422762	0.428931	-0.055288	0.0698609	2.68113e-10	-0.583151	0.0859318
PLCE1~rs7075952	1.89797e-06	0.00427544	3.86811e-07	-0.489441	0.0956788	0.22601	0.0922164	0.0758461
CBY1~rs2267390	1.89994e-06	0.00427694	0.164359	0.0984118	0.0707104	8.48035e-08	-0.349363	0.0619291
FAM118A~rs3827393	1.91294e-06	0.00430322	7.65065e-12	0.725199	0.104462	1.64253e-31	1.38891	0.0922505
RRM1~rs2959056	1.92608e-06	0.00432981	0.0721251	0.113308	0.0629291	2.85989e-06	-0.319409	0.0655776
CEP192~rs12605006	1.93121e-06	0.00433836	0.0266142	-0.177796	0.080053	1.31608e-19	-0.662818	0.063024
FAM179A~rs4413120	1.94299e-06	0.00436183	0.424822	0.0752984	0.0943036	9.7009e-09	-0.542028	0.0890597
TRIM23~rs36133	1.94501e-06	0.00436336	0.789306	0.0127676	0.047766	1.21955e-08	-0.336439	0.0557013
SFXN4~rs11592942	1.95082e-06	0.00437342	0.212926	0.0874438	0.0701518	4.83451e-11	0.620176	0.0872504
PM20D1~rs823137	1.96538e-06	0.00440044	8.68457e-05	-0.305139	0.0773748	1.51008e-23	-0.787584	0.0655662
RFC4~rs1354091	1.96557e-06	0.00440044	0.403276	-0.0486579	0.0581893	4.53699e-10	-0.49864	0.0745803
INO80E~rs11863174	1.97372e-06	0.00441567	0.149569	0.0729126	0.050551	1.06466e-07	-0.245474	0.0438855
KLHDC7A~rs7528206	1.98321e-06	0.00443387	0.0161637	-0.268209	0.11129	1.31565e-05	0.425448	0.0943089
CC2D1B~rs17373814	2.00255e-06	0.00446913	0.263233	-0.133592	0.11933	5.69765e-09	0.594257	0.0959635
L3MBTL3~rs6569648	2.00274e-06	0.00446913	0.340755	-0.0967941	0.101546	8.97285e-15	-0.721749	0.0835231
TTC3~rs2018521	2.00309e-06	0.00446913	0.713607	-0.0244564	0.0666137	3.24311e-15	-0.410868	0.046602
SNAP29~rs4820579	2.00985e-06	0.00447852	0.354361	-0.06528	0.0704459	4.70553e-10	0.353451	0.0529201
ZNF749~rs7250521	2.01003e-06	0.00447852	0.0039801	0.186534	0.0645982	0.000211979	-0.267938	0.0705133
SF3A3~rs10890238	2.03501e-06	0.00453108	0.410875	-0.0493616	0.0599952	5.85851e-12	-0.454549	0.0606413
MRE11A~rs484889	2.03707e-06	0.00453259	0.438784	0.0544821	0.0703346	5.09731e-10	0.593542	0.0890716
CAND1~rs775632	2.04204e-06	0.0045376	0.139983	-0.0852039	0.0576781	3.73473e-08	0.262935	0.0452413
ST3GAL5~rs4832226	2.04385e-06	0.0045376	7.59897e-12	0.636642	0.0916925	0.168408	0.0942528	0.0680917
STAM2~rs4254462	2.04438e-06	0.0045376	0.170691	0.0943495	0.0688108	6.14269e-07	-0.384583	0.073727
DDT~rs4822458	2.04487e-06	0.0045376	0.00790969	-0.175571	0.0659498	1.34232e-05	0.204758	0.0454376
ZNF223~rs431166	2.05316e-06	0.00455153	0.778819	-0.0222758	0.0792882	1.13574e-09	0.503849	0.0774052
ZNF117~rs4718180	2.05393e-06	0.00455153	6.17071e-07	0.381254	0.0758883	0.192425	-0.0789585	0.0602971
PXK~rs11917591	2.06152e-06	0.00456326	0.00454434	-0.204019	0.0717058	0.000127907	0.253783	0.0644815
STX2~rs7315707	2.06307e-06	0.00456326	0.0881973	0.157588	0.0923217	6.67546e-11	-0.335509	0.047604
NELL2~rs2544101	2.06341e-06	0.00456326	0.130358	0.135456	0.0894598	2.177e-07	-0.432791	0.0795356
ADAT1~rs11149841	2.07243e-06	0.00458011	0.00448223	-0.160871	0.0564529	8.33229e-11	-0.713494	0.101833
YEATS4~rs11177577	2.0875e-06	0.00460674	0.596733	0.0404015	0.0763295	3.60862e-09	-0.463001	0.0736903
MX1~rs2838045	2.08845e-06	0.00460674	0.00223015	0.201507	0.0657006	0.000404395	-0.272597	0.075287
DFNA5~rs2711093	2.0887e-06	0.00460674	0.15668	0.10145	0.0715658	3.53803e-07	-0.373451	0.0699767
ENOSF1~rs15872	2.09218e-06	0.0046113	5.9018e-06	-0.385368	0.0845356	0.0831182	0.10154	0.0581945
SLIT1~rs12240590	2.10754e-06	0.00464123	0.443381	0.0734474	0.0957777	2.25474e-15	0.642912	0.0724092
ZNF500~rs841217	2.1086e-06	0.00464123	0.175571	0.0703317	0.0518805	3.23912e-11	0.462554	0.0644023
CCDC50~rs293844	2.12317e-06	0.00467016	0.00501101	-0.191416	0.0680313	6.65792e-05	0.217037	0.0528499
FAM179A~rs12464147	2.1322e-06	0.00468687	0.320429	0.090667	0.0911999	2.74996e-08	-0.501513	0.0853674
ZNF30~rs1422293	2.13563e-06	0.00469126	0.00383291	-0.213638	0.0736795	0.000163959	0.254656	0.0658135
SLC2A9~rs728663	2.13988e-06	0.00469743	0.000561935	-0.331544	0.0957541	0.00125644	0.232717	0.0707373
IGHMBP2~rs636049	2.17167e-06	0.00476402	0.00784372	0.230181	0.0863708	1.61102e-29	0.700657	0.0490455
FIGNL1~rs12537913	2.17428e-06	0.00476655	0.602251	-0.0390458	0.0748921	4.2642e-08	0.507031	0.0876537
C15orf57~rs11070283	2.17917e-06	0.00477407	1.36335e-08	0.361121	0.0629813	1.51771e-27	0.76105	0.0562499
AHNAK2~rs4635277	2.18847e-06	0.00479124	1.13335e-05	0.346464	0.0784516	0.0612253	-0.0950801	0.0504026
PPP2R3C~rs2179890	2.19464e-06	0.00480152	1.1928e-05	-0.311383	0.0706892	0.0612362	0.0834724	0.0442512
TTC3~rs9636914	2.19763e-06	0.00480487	0.710288	0.0248009	0.0667418	2.1368e-14	0.417155	0.0491287
ENOSF1~rs1051527	2.20179e-06	0.00481075	6.06091e-06	-0.384382	0.0844254	0.0845944	0.101084	0.058213
CCDC92~rs7307053	2.21299e-06	0.00483197	0.00558193	0.238501	0.0858396	2.75766e-06	-0.220752	0.0452447
FIGNL1~rs10499695	2.21542e-06	0.00483406	0.404769	0.049908	0.0598742	9.52541e-11	0.482848	0.0691618
HIVEP2~rs262129	2.21871e-06	0.00483802	9.35837e-07	-0.293527	0.0594068	0.0582972	0.125069	0.0655345
CCDC92~rs12311114	2.23329e-06	0.00486657	0.00945457	0.22318	0.0858034	4.54794e-07	-0.233447	0.0441952
MUC20~rs2688497	2.23594e-06	0.00486909	0.111521	0.193842	0.12168	4.17938e-14	1.00063	0.119487
MRE11A~rs541472	2.23799e-06	0.00487032	0.406113	0.0597656	0.0719057	1.95417e-11	0.556303	0.0764626
MIF~rs5760090	2.25021e-06	0.00489366	0.261099	0.0752356	0.0669031	1.90667e-06	-0.484373	0.0975911
HLA-DQB1~rs9275524	2.25436e-06	0.00489942	0.00583474	0.186962	0.0676442	2.73926e-13	0.715357	0.0889273
VNN1~rs9493450	2.2589e-06	0.00490603	0.000857148	-0.243782	0.0728679	0.00100404	0.214401	0.063863
TRIM23~rs462907	2.26833e-06	0.00492325	0.574844	0.0268472	0.0478432	6.34801e-08	-0.324968	0.0569931
ZNF749~rs12978934	2.27177e-06	0.00492743	0.00580725	0.177591	0.0642176	0.000159008	-0.272151	0.0701854
CASP9~rs41486146	2.27449e-06	0.00493006	8.66071e-07	0.470399	0.0949059	0.0746667	-0.177534	0.0988854
MX1~rs2838043	2.2923e-06	0.00496537	0.00232655	0.240974	0.0788983	0.00041726	-0.309035	0.0855597
NELL2~rs5007752	2.30357e-06	0.00498172	0.237128	0.105232	0.0889515	5.31176e-08	-0.461117	0.0803485
ZNF718~rs12511220	2.30388e-06	0.00498172	0.0135298	-0.25248	0.102026	5.94469e-17	-0.915781	0.0964341
NKTR~rs339656	2.30441e-06	0.00498172	0.353926	0.0471539	0.0508394	4.53997e-10	-0.251761	0.037656
NUP107~rs2546513	2.32378e-06	0.00502027	0.304421	-0.0809727	0.0787964	1.79933e-16	-0.54443	0.0584819
DSCC1~rs13265513	2.33165e-06	0.00503395	0.0248236	-0.110893	0.0493269	3.66078e-12	-0.49965	0.0659089
TRIM23~rs28126	2.33616e-06	0.00504037	0.783525	0.0132548	0.0482319	1.20886e-08	-0.331976	0.0549462
NAPG~rs642133	2.33993e-06	0.00504516	0.129504	-0.124326	0.0819268	1.05768e-19	-0.59353	0.056242
NAPG~rs556347	2.34588e-06	0.00505188	0.13461	-0.123161	0.0822392	1.05768e-19	-0.59353	0.056242
YIPF5~rs17372802	2.34624e-06	0.00505188	0.109075	0.106515	0.0664039	2.71507e-06	-0.366946	0.0751533
CPNE7~rs659974	2.3492e-06	0.00505188	0.00325674	-0.275384	0.0933262	0.000218524	0.311971	0.0822811
DSCC1~rs2326432	2.34922e-06	0.00505188	0.0245775	0.110917	0.0492532	3.74921e-12	0.499316	0.0659024
ZNF257~rs765527	2.35179e-06	0.00505407	0.67953	-0.043085	0.10426	1.48148e-11	-0.718983	0.0981365
NUPL2~rs5850	2.35464e-06	0.00505687	0.648145	0.0380941	0.0834478	3.71773e-11	-0.458507	0.0640665
C6orf57~rs998986	2.35828e-06	0.00506137	0.05248	-0.166063	0.0855161	1.05502e-07	0.319093	0.0570276
XRCC6BP1~rs4630335	2.36239e-06	0.00506687	0.2567	-0.0779713	0.0686979	4.52789e-15	-0.499278	0.0570006
CAND1~rs1152902	2.39434e-06	0.00513202	0.132669	0.0865667	0.0575156	5.60633e-08	-0.258055	0.0450535
UBA6~rs1038428	2.4122e-06	0.00516693	0.0175189	-0.183485	0.0770856	1.56283e-06	0.249103	0.049738
HLA-J~rs2743922	2.41454e-06	0.00516706	0.138522	-0.123117	0.0830351	1.00193e-14	-0.653061	0.0757413
FIGNL1~rs12666409	2.41542e-06	0.00516706	0.481833	0.0495523	0.0704202	1.68197e-10	0.55435	0.0806387
SPTBN5~rs1456235	2.42096e-06	0.00517552	0.842439	-0.0157853	0.0793886	9.60628e-10	0.507595	0.0775942
MATN3~rs2278525	2.43556e-06	0.00520334	0.00899369	0.173247	0.0661676	6.49848e-05	-0.251129	0.0610587
SPTLC1~rs7848874	2.47447e-06	0.005283	0.0169803	0.144056	0.0602283	4.09893e-05	-0.266289	0.0629452
PLCE1~rs2209442	2.4807e-06	0.00529286	5.6666e-07	0.485416	0.0962993	0.227204	-0.0920293	0.0758881
PPP2R2D~rs3829156	2.48272e-06	0.00529371	0.042176	-0.190512	0.0936249	5.12068e-06	0.41015	0.0866094
C4orf21~rs11730442	2.48532e-06	0.00529581	0.219311	-0.107248	0.0872455	1.22851e-11	-0.728655	0.0989931
ZNF117~rs1060379	2.48987e-06	0.00530204	9.41749e-07	0.376639	0.0762474	0.177128	-0.0823499	0.0607209
ENOSF1~rs699517	2.49305e-06	0.00530536	4.51026e-06	-0.395788	0.0857391	0.119724	0.0895168	0.0571955
HIVEP2~rs262121	2.5266e-06	0.00537192	1.71604e-06	0.283835	0.0589111	0.050173	-0.127542	0.0645835
SMTNL1~rs2649651	2.52761e-06	0.00537192	0.00839397	0.195416	0.0739663	9.06961e-14	0.74531	0.0904625
CCDC50~rs9832656	2.54529e-06	0.00540373	0.0413797	0.15732	0.0770118	5.02127e-07	-0.28634	0.0544317
IGHMBP2~rs501799	2.54739e-06	0.00540373	0.0108413	0.227218	0.088987	1.0028e-28	0.709053	0.0507155
CCDC92~rs7311233	2.54753e-06	0.00540373	0.0102065	0.22139	0.0859935	4.54794e-07	-0.233447	0.0441952
C12orf73~rs2723876	2.55938e-06	0.00542432	0.0148802	0.195399	0.0800738	5.4491e-05	-0.35573	0.0855508
ZNF117~rs4718240	2.56056e-06	0.00542432	1.81163e-07	0.403067	0.076611	0.336507	-0.0594546	0.0616579
PIK3R4~rs1508519	2.56481e-06	0.00542795	0.941284	0.00559922	0.0759957	6.2142e-10	0.518732	0.0782916
POLR1E~rs3739572	2.56559e-06	0.00542795	6.8976e-07	-0.390181	0.0780078	0.11726	0.117658	0.0746703
POLG~rs2302084	2.57952e-06	0.00545388	0.225494	-0.0814531	0.0671542	1.01913e-07	0.349488	0.0623784
SNX19~rs10894277	2.5898e-06	0.00547208	1.46566e-06	-0.36589	0.0754371	0.0939844	0.118125	0.0700736
YIPF5~rs17101605	2.59514e-06	0.00547984	0.0965898	0.114196	0.0686501	3.69595e-06	-0.371288	0.0771661
AHI1~rs2757643	2.59839e-06	0.00548315	0.0660884	0.130859	0.0711116	4.03103e-06	-0.34436	0.0718703
RDX~rs1792818	2.6011e-06	0.00548533	3.65186e-07	0.3677	0.0717234	0.519187	-0.0286624	0.0443576
POLR1E~rs10758433	2.61479e-06	0.00551046	5.92483e-06	-0.372149	0.0816509	0.0487506	0.149443	0.0751959
CBY1~rs5757133	2.61638e-06	0.00551046	0.225452	-0.0846607	0.0697924	4.06391e-08	0.347975	0.0600535
ST3GAL5~rs6733593	2.63027e-06	0.00553469	1.06645e-11	-0.633702	0.0919408	0.162062	-0.0958701	0.0682212
ZNF132~rs1465789	2.63127e-06	0.00553469	0.875819	-0.0136933	0.0875984	1.83462e-13	-0.525402	0.0647441
PARP14~rs13086236	2.63384e-06	0.00553654	0.148698	-0.0917842	0.0634986	2.3097e-11	-0.563406	0.0777679
C15orf57~rs11630273	2.63612e-06	0.00553775	1.87619e-08	-0.361655	0.0637017	1.54856e-27	-0.760836	0.056248
ENOSF1~rs2612100	2.6426e-06	0.00554781	9.20544e-06	0.375166	0.0840787	0.0737731	-0.104196	0.0578557
KHK~rs3820823	2.64478e-06	0.00554781	0.0740603	-0.120258	0.0672421	1.85877e-14	-0.563264	0.0661476
PTPRCAP~rs2066490	2.64599e-06	0.00554781	0.552733	0.0226881	0.0382015	3.27688e-07	0.482182	0.0900702
NELL2~rs4285943	2.67339e-06	0.00560166	0.00982451	-0.223805	0.0864858	6.20384e-05	0.326804	0.0792279
HLA-DQB1~rs1015575	2.67569e-06	0.00560278	0.451093	-0.0511607	0.0678578	6.13163e-07	0.500427	0.0959279
AKTIP~rs8045574	2.67735e-06	0.00560278	0.00229034	-0.342311	0.111903	0.000287743	0.322274	0.0867289
MUC20~rs863582	2.68246e-06	0.00560989	0.87655	-0.0142946	0.0919909	3.04602e-10	-0.627723	0.0928316
CDC25A~rs12486935	2.686e-06	0.0056137	0.0132276	0.0905744	0.036481	1.04639e-08	0.546343	0.0899937
PVRIG~rs6955367	2.69429e-06	0.00562743	0.193381	-0.0742149	0.0570151	6.89456e-06	0.462013	0.099024
MRPL18~rs13202042	2.69868e-06	0.00562963	0.968382	-0.00304786	0.0768695	2.74246e-14	0.42939	0.0508291
RFX7~rs12900678	2.69878e-06	0.00562963	0.592601	0.0345169	0.0644846	1.33461e-12	0.435673	0.0561253
MAP3K11~rs4645933	2.72323e-06	0.00567701	0.294959	-0.0669128	0.0638512	5.19039e-09	0.316081	0.05089
NAPG~rs577418	2.72746e-06	0.0056822	0.142817	-0.121472	0.0828182	1.43803e-18	-0.598905	0.0591816
FAM179A~rs6756063	2.72951e-06	0.00568285	0.311704	-0.0925095	0.0913895	3.25102e-08	0.488595	0.0836578
TMEM180~rs12162	2.73907e-06	0.00569912	0.0253643	-0.19763	0.0882373	1.96043e-06	0.308999	0.0623361
MATN3~rs10165208	2.74942e-06	0.00571702	0.00627737	-0.194489	0.0709882	0.000117737	0.255037	0.0644403
DFNA5~rs2158889	2.75627e-06	0.00572763	0.145565	0.10566	0.0725333	6.9363e-07	-0.373184	0.0719107
SLC36A1~rs11949709	2.76321e-06	0.00573841	0.0924785	-0.134467	0.079833	2.96626e-07	0.346595	0.0644835
CAND1~rs1161087	2.77036e-06	0.0057496	0.140388	0.0844573	0.0572311	6.3625e-08	-0.257015	0.0450792
HLA-C~rs9264523	2.77664e-06	0.00575897	4.81204e-08	0.412245	0.0748473	1.6547e-18	0.990601	0.0981143
PVRIG~rs941287	2.7882e-06	0.0057793	0.627968	-0.0235879	0.0486584	8.57792e-07	0.428763	0.0833758
KREMEN1~rs134596	2.80642e-06	0.00581338	0.0303218	-0.201466	0.0928638	8.7455e-07	0.324746	0.0632018
KREMEN1~rs5752867	2.8121e-06	0.00582146	0.00759124	0.230169	0.0860087	3.36663e-05	-0.268451	0.062722
MXD3~rs4976685	2.82849e-06	0.00585169	0.804183	0.01112	0.044836	3.4823e-08	0.385218	0.0661174
PIGK~rs9324159	2.83165e-06	0.00585452	0.00020145	-0.288007	0.0771431	0.00465392	0.213815	0.0743873
TMEM38B~rs10739209	2.83428e-06	0.00585624	1.75557e-06	-0.411928	0.0855804	0.272526	0.057521	0.0522243
CARD8~rs4802449	2.84334e-06	0.00587125	3.70363e-06	0.366956	0.0787804	0.21803	-0.0531358	0.0429513
FANCA~rs1800330	2.84667e-06	0.00587444	0.000477302	0.149941	0.0427577	0.0006713	-0.295079	0.0848983
PLD1~rs7633686	2.8685e-06	0.00591575	0.0545334	-0.17688	0.0918746	2.25449e-06	0.392005	0.0795923
GCC2~rs893403	2.88233e-06	0.00594053	0.000154027	0.197394	0.0519244	4.04304e-25	0.504016	0.0399771
POLG~rs2351002	2.88769e-06	0.00594732	0.0790252	-0.128913	0.0733095	1.2093e-06	0.32979	0.0650992
FANCA~rs6500441	2.89125e-06	0.00594732	0.109705	-0.0674129	0.0421018	1.75344e-05	0.358478	0.0807127
GLIPR1L2~rs1051446	2.89197e-06	0.00594732	1.26118e-13	0.482835	0.064092	6.78777e-32	0.888619	0.0584419
TMEM38B~rs10816293	2.8929e-06	0.00594732	1.82084e-06	0.412595	0.0858526	0.272526	-0.057521	0.0522243
UBA6~rs354863	2.91153e-06	0.0059788	0.0207447	0.179029	0.0772704	1.36977e-06	-0.250938	0.0498091
ACSM1~rs433598	2.91187e-06	0.0059788	3.21104e-15	0.519799	0.064726	0.509441	0.0506761	0.0766273
MTBP~rs6469934	2.91765e-06	0.0059869	0.171858	-0.0674185	0.0493038	6.48622e-06	0.359114	0.0767323
MYLK2~rs6058391	2.92269e-06	0.00599349	3.36934e-13	1.10147	0.148936	0.723433	-0.0715699	0.201857
NOS2~rs8067428	2.92946e-06	0.00600155	0.428626	0.0853875	0.107823	7.90972e-09	-0.59111	0.0964755
ARHGAP25~rs4854508	2.93044e-06	0.00600155	0.0250703	0.144509	0.0643897	6.61505e-05	-0.431991	0.10515
LRRC23~rs12315364	2.93379e-06	0.00600155	0.0346273	0.179286	0.0847253	4.78204e-19	0.681967	0.0661917
MEF2B~rs2157850	2.93566e-06	0.00600155	1.67752e-05	-0.441823	0.102067	0.043845	0.158166	0.0777921
LRRC37A~rs199448	2.93579e-06	0.00600155	0.000259633	0.408935	0.111487	2.24912e-25	1.05997	0.0834348
DHRS4~rs8010151	2.95009e-06	0.00602701	0.434696	0.0828294	0.105981	6.23196e-12	0.775729	0.103645
TNKS2~rs7917710	2.95908e-06	0.0060416	0.0867629	0.107494	0.0626894	2.74052e-08	-0.243911	0.0415136
MMP24~rs6060341	2.97015e-06	0.00606042	7.24034e-10	0.555487	0.0891367	0.693023	-0.0354864	0.0897166
SPC25~rs576062	2.97441e-06	0.00606191	0.415075	0.0390024	0.0478326	9.00362e-09	0.449348	0.0736504
MGRN1~rs17137242	2.97459e-06	0.00606191	0.310746	-0.0579847	0.0571694	2.85858e-11	-0.456932	0.0634156
TNKS2~rs10881971	2.98105e-06	0.0060713	0.134223	-0.0946822	0.0631601	1.52754e-09	0.252452	0.0391299
HTATIP2~rs10833309	2.9832e-06	0.0060719	0.191114	-0.128894	0.0985176	5.59936e-10	0.416692	0.0627015
TIMD4~rs7717984	3.00872e-06	0.00612004	5.06452e-07	0.415475	0.0820643	0.0946374	-0.149563	0.0889009
MRPL39~rs2829851	3.01283e-06	0.00612458	0.325294	-0.0794229	0.0806975	5.81825e-09	0.406496	0.0656873
MTBP~rs7005391	3.02177e-06	0.00613893	0.17808	-0.0660952	0.0490392	6.48622e-06	0.359114	0.0767323
CCDC50~rs696351	3.05146e-06	0.0061954	0.0059271	0.186441	0.0675822	7.27902e-05	-0.209746	0.0513628
YIPF5~rs17101592	3.06023e-06	0.00620935	0.112551	-0.107291	0.0675435	3.69595e-06	0.371288	0.0771661
CASP8~rs6723097	3.06476e-06	0.00621471	0.921853	-0.00664338	0.0677006	4.86931e-11	0.407264	0.0573073
TMEM144~rs8370	3.07104e-06	0.00622356	0.5145	0.0540271	0.0828486	6.38563e-16	0.525267	0.0577575
FAM118A~rs1569413	3.07958e-06	0.00623702	1.86067e-11	0.703541	0.103333	1.10568e-29	1.35708	0.0945781
PYGL~rs3825541	3.09281e-06	0.00625993	0.000580506	-0.343449	0.0994477	0.000505038	0.172803	0.0485718
XRCC6BP1~rs11172420	3.10368e-06	0.00627805	0.017146	-0.171295	0.0717243	2.68388e-22	-0.579703	0.0502392
KREMEN1~rs134636	3.11683e-06	0.00630076	0.0301382	-0.201497	0.0927743	1.03729e-06	0.321535	0.0630429
YIPF5~rs12513401	3.12053e-06	0.00630434	0.10478	-0.112771	0.0694468	3.69595e-06	0.371288	0.0771661
GPR114~rs7197345	3.13191e-06	0.00632216	1.39633e-05	0.297236	0.068019	0.0206735	-0.17683	0.07559
C22orf34~rs2071893	3.13322e-06	0.00632216	0.0075246	0.26102	0.0974286	6.11267e-06	-0.26286	0.0559984
C6orf201~rs584585	3.13575e-06	0.00632336	0.176443	-0.101433	0.0749739	6.05886e-14	-0.578316	0.0695969
TMEM159~rs9889185	3.14637e-06	0.00634087	9.3898e-09	0.502078	0.0865785	0.400952	0.0404967	0.048074
CEP192~rs12327306	3.14848e-06	0.00634122	0.973743	0.00282341	0.0857545	4.427e-09	-0.594456	0.0952253
ZNF132~rs3794963	3.15705e-06	0.00635143	0.117535	-0.14617	0.0932928	4.9533e-07	0.434191	0.0824908
SLC35A1~rs9444504	3.15743e-06	0.00635143	0.0907442	0.141184	0.0833728	1.61743e-09	-0.306032	0.0475167
PXK~rs11130632	3.16872e-06	0.00637022	0.00657827	0.194499	0.0713976	0.000127969	-0.253781	0.064483
PSAP~rs10762497	3.1757e-06	0.00638033	0.000351813	0.240448	0.0670088	0.00336291	-0.149344	0.050092
MTBP~rs7003420	3.18001e-06	0.00638506	0.182438	0.0657732	0.0492914	6.48622e-06	-0.359114	0.0767323
NUP107~rs2701097	3.18437e-06	0.00638989	0.444764	0.0574575	0.0751542	6.0376e-15	0.497077	0.057072
ASAH2~rs7073683	3.18752e-06	0.0063923	0.512089	-0.0612097	0.0933269	4.79782e-12	-0.655771	0.0870654
LGALS8~rs2799404	3.21309e-06	0.00643963	0.508499	0.05021	0.0759084	9.26016e-10	-0.406339	0.0620483
HLA-J~rs12193110	3.21575e-06	0.00644101	0.147285	0.142963	0.0985608	5.3134e-07	-0.488003	0.0929857
PIK3R4~rs17693282	3.22059e-06	0.00644605	0.886735	0.0110908	0.0778414	3.0226e-09	-0.512252	0.0810781
GLI4~rs6995180	3.22221e-06	0.00644605	6.60228e-06	-0.253953	0.0560052	0.0782582	0.0786035	0.0443252
NKTR~rs398743	3.23629e-06	0.00647027	0.335625	0.0491438	0.0510113	1.2662e-09	-0.24729	0.0381142
CASP9~rs10492987	3.24494e-06	0.0064836	0.0163572	-0.195122	0.0811111	6.09138e-05	0.355098	0.0859893
TEKT3~rs230966	3.26043e-06	0.00650846	0.607446	-0.0408339	0.0794568	1.56384e-08	0.489737	0.0817622
MYLK2~rs6058381	3.26137e-06	0.00650846	2.3776e-14	1.06383	0.137041	0.723433	-0.0715699	0.201857
PIK3R4~rs965122	3.26395e-06	0.00650965	0.772204	-0.0217166	0.0749922	5.86923e-10	-0.533093	0.0803262
SNX27~rs6690942	3.2771e-06	0.0065319	0.0853658	0.132739	0.0770676	2.13815e-07	-0.316238	0.058075
RFX7~rs12905782	3.28731e-06	0.00654826	0.538346	0.0389731	0.0633128	2.25154e-12	0.434036	0.056599
DSCC1~rs10099088	3.30465e-06	0.00657878	0.0332868	0.106217	0.0498187	6.74362e-12	0.488623	0.0654103
C6orf57~rs12198920	3.31647e-06	0.00659375	0.245663	0.0986356	0.0849027	8.28841e-11	-0.364318	0.0519899
FTSJ3~rs6504177	3.31796e-06	0.00659375	6.24783e-05	0.269031	0.0668676	1.1882e-24	0.667928	0.0537344
PFKL~rs8134520	3.31971e-06	0.00659375	0.468436	0.0597448	0.0823669	5.684e-08	-0.496315	0.0866941
NAPG~rs612452	3.32293e-06	0.00659375	0.0925561	0.136173	0.080865	8.75405e-19	0.601501	0.0589568
GLIPR1L2~rs7135440	3.32417e-06	0.00659375	5.90856e-19	0.560188	0.0615119	3.07823e-33	0.963889	0.0612742
SLC35A5~rs16859787	3.32426e-06	0.00659375	0.239092	0.113006	0.0959239	1.48711e-11	0.778797	0.106311
MRPL39~rs9808819	3.33211e-06	0.00660531	0.355438	0.0744624	0.0805351	4.40796e-09	-0.40747	0.0652632
HTATIP2~rs10833341	3.33451e-06	0.00660606	0.0155977	0.210025	0.0866774	2.1923e-05	-0.309714	0.0706046
AHI1~rs7772681	3.34019e-06	0.00661331	0.192327	0.0928734	0.0711805	3.58893e-07	-0.367897	0.0689761
OSGEP~rs883037	3.35813e-06	0.00664118	0.206238	-0.0946492	0.074825	9.00155e-11	0.309352	0.0442435
DNA2~rs12217591	3.35833e-06	0.00664118	0.00353077	-0.208065	0.0711221	1.37949e-15	-0.698369	0.0779174
ST3GAL5~rs13401298	3.36661e-06	0.00665353	1.97186e-11	0.627139	0.0922306	0.16799	0.094359	0.068101
CDC25A~rs13087050	3.36981e-06	0.00665584	0.0131193	0.0909249	0.0365788	1.35152e-08	0.543951	0.0903678
MRPL39~rs2026222	3.39359e-06	0.00669877	0.361757	0.0735142	0.0805623	4.28717e-09	-0.408386	0.0653523
SLC5A6~rs6547738	3.40052e-06	0.00670839	2.76437e-05	-0.245929	0.0583459	0.02468	0.120548	0.053108
GCC2~rs2438238	3.41107e-06	0.00672516	0.000620491	-0.181101	0.0527176	2.85375e-23	-0.492242	0.0413392
NADSYN1~rs12574206	3.42978e-06	0.00675796	0.189754	-0.200282	0.152613	1.21279e-08	0.68042	0.11263
TNKS2~rs2297960	3.4353e-06	0.00676476	0.142896	-0.0926866	0.063205	1.52615e-09	0.252452	0.0391288
CAND1~rs775633	3.45327e-06	0.00679606	0.0497057	-0.117637	0.0598576	1.50123e-06	0.235379	0.0469129
VNN1~rs7751879	3.46026e-06	0.00680573	0.000661162	-0.246704	0.0721817	0.00204275	0.210693	0.0670917
GLIPR1L2~rs2202104	3.46346e-06	0.00680792	1.32668e-18	-0.558465	0.0619812	3.20669e-33	-0.96285	0.0612353
ZNF500~rs859322	3.46561e-06	0.00680805	0.937041	0.00403159	0.0510248	3.86208e-08	0.405532	0.0698599
HIVEP2~rs6937121	3.50176e-06	0.00687495	3.26623e-07	-0.302348	0.0587281	0.0991999	0.111366	0.067116
GLIPR1L2~rs4882618	3.52109e-06	0.00690875	8.41723e-19	-0.556688	0.0614123	5.82584e-33	-0.959509	0.0614204
PXK~rs6775710	3.52349e-06	0.00690932	0.00129914	-0.233506	0.0723621	0.0010532	0.221798	0.066348
TMEM2~rs10781033	3.53194e-06	0.00692173	4.60923e-05	0.345576	0.0843743	0.0245614	-0.144906	0.0637856
FIGNL1~rs10499694	3.54169e-06	0.00693668	0.397194	0.0499521	0.0589705	2.38081e-10	0.471871	0.0693036
C15orf57~rs10518697	3.54907e-06	0.00694698	5.72518e-08	0.348877	0.0637096	8.11363e-26	0.748865	0.0581767
NOS2~rs2079714	3.55263e-06	0.00694979	0.291376	-0.110386	0.104556	2.17384e-15	-0.725356	0.0816371
C6orf57~rs9455160	3.55841e-06	0.00695693	0.0599174	-0.195154	0.10359	2.10184e-07	0.387145	0.0710488
ENOSF1~rs2847150	3.56187e-06	0.00695954	1.04706e-05	-0.376701	0.0849618	0.0854355	0.101001	0.0583242
DSCC1~rs6469866	3.57044e-06	0.00697212	0.0286646	0.107749	0.0491601	9.8972e-12	0.489972	0.0662108
CTNS~rs224503	3.5778e-06	0.00698176	0.548811	-0.0475184	0.0792261	2.52601e-09	0.440319	0.0693057
ZNF223~rs2068061	3.58011e-06	0.00698176	0.695294	-0.0417543	0.106567	3.11455e-09	0.63988	0.101374
C6orf201~rs649725	3.58178e-06	0.00698176	0.34201	0.0681805	0.0717137	3.76797e-12	0.534324	0.0705313
MTBP~rs4431630	3.58787e-06	0.00698852	0.197594	-0.0636187	0.0493381	6.48622e-06	0.359114	0.0767323
SMTNL1~rs2649655	3.59142e-06	0.00698852	0.00152023	-0.233831	0.0735061	7.38907e-15	-0.766359	0.0883429
A2M~rs1805651	3.59324e-06	0.00698852	0.395525	0.0534833	0.0629164	2.34589e-08	-0.343478	0.058145
C1orf112~rs546894	3.59547e-06	0.00698852	1.97188e-05	0.255918	0.0596234	0.0131234	-0.189027	0.0752756
PXK~rs11915480	3.59593e-06	0.00698852	0.00714803	0.194487	0.072129	0.000127783	-0.253789	0.0644786
SLC22A18~rs4758505	3.60858e-06	0.00700893	0.000212188	-0.285891	0.0768502	0.00643756	0.167934	0.0607477
ABHD8~rs10421557	3.61195e-06	0.00701131	0.0163868	-0.166037	0.0690395	2.88231e-05	0.25435	0.0588936
C6orf57~rs2639297	3.64658e-06	0.00707434	0.0297665	-0.219649	0.100903	3.94524e-06	0.366366	0.0763834
C4orf21~rs6812485	3.66527e-06	0.00710638	0.217771	0.0748404	0.0606787	2.07075e-09	0.580436	0.0908032
IGSF10~rs3843377	3.6844e-06	0.00713925	3.44598e-09	0.564626	0.0945513	0.712109	-0.0324478	0.0877576
RIF1~rs4664055	3.70326e-06	0.00717153	0.49417	0.0239777	0.0350558	3.66684e-10	0.271206	0.0403183
C1QTNF9~rs4769349	3.72123e-06	0.00720208	0.0720661	-0.166178	0.0922731	6.18732e-07	0.375091	0.0719294
PARP16~rs3759852	3.75183e-06	0.00725701	0.00049557	-0.327726	0.0937269	0.00291886	0.240343	0.0793949
FLCN~rs7208065	3.77226e-06	0.0072922	0.0200245	-0.201395	0.0864255	4.29084e-30	-0.651752	0.0449262
TMEM2~rs1410986	3.79175e-06	0.00732556	6.02408e-05	0.343187	0.0851141	0.0214424	-0.147453	0.0634171
SLC2A9~rs13120348	3.80114e-06	0.00733936	3.80689e-06	0.399799	0.0859386	0.144219	-0.0922458	0.0628319
DOPEY1~rs10943920	3.8037e-06	0.00733997	0.300552	0.0879746	0.0849275	2.68083e-09	-0.401702	0.0633438
PTPN14~rs2807644	3.82939e-06	0.00738519	0.0165202	-0.125255	0.0521466	7.39089e-05	0.22752	0.0557692
DNA2~rs1867568	3.83544e-06	0.00738936	0.936909	-0.00607461	0.0767198	5.32476e-08	0.580502	0.10116
ITCH~rs2273684	3.83607e-06	0.00738936	0.00659358	-0.147923	0.0543157	0.000106633	0.174314	0.0437548
TEKT3~rs230898	3.84573e-06	0.0074036	0.839621	-0.0153841	0.0759933	5.91456e-10	-0.519354	0.0782735
CGGBP1~rs12629581	3.84925e-06	0.00740602	0.174231	0.131782	0.0969081	4.6886e-17	0.690625	0.0724196
LGALS8~rs2794778	3.86929e-06	0.00743895	0.525322	0.0486204	0.0765164	9.26016e-10	-0.406339	0.0620483
PXK~rs4076852	3.87091e-06	0.00743895	0.0121785	0.159087	0.0633231	9.09639e-05	-0.252653	0.0627612
PYGL~rs3783274	3.88213e-06	0.00745612	0.000814357	0.328342	0.0977237	0.000362351	-0.173309	0.0474606
HLA-J~rs1655927	3.95485e-06	0.00759134	0.220022	-0.155237	0.126479	5.82274e-07	0.684924	0.131009
MAEA~rs1316393	3.97424e-06	0.00762408	0.489363	0.0583499	0.0843667	6.41209e-10	-0.434882	0.065696
MRPS9~rs2033303	3.98481e-06	0.00763988	0.0382998	-0.168703	0.0813085	5.1823e-06	0.317419	0.0670675
ZNF257~rs2097733	4.00969e-06	0.00768202	0.0680674	0.171855	0.09407	4.49732e-06	-0.427416	0.0896813
NOS2~rs8078361	4.01149e-06	0.00768202	0.420541	-0.0816084	0.101267	3.59892e-14	-0.679043	0.0808344
CTNS~rs4790530	4.04465e-06	0.007741	0.955334	-0.00631859	0.11278	4.1413e-13	-0.646633	0.0811222
CDC25A~rs12495221	4.0509e-06	0.00774841	0.0165622	-0.0901024	0.0375265	1.10959e-08	-0.525923	0.0867989
ZNF304~rs11666890	4.06221e-06	0.00776552	0.1809	-0.0921697	0.0688302	8.18731e-07	0.359378	0.0697433
KHK~rs7585127	4.07261e-06	0.00778085	0.0549122	-0.125901	0.065498	3.07819e-14	-0.553144	0.0656347
MRPL51~rs2532520	4.08711e-06	0.00780398	0.829343	0.0175942	0.0816015	1.56978e-12	-0.441052	0.057032
TMEM2~rs970481	4.10772e-06	0.00783877	8.15192e-05	0.330364	0.0834449	0.0175295	-0.152416	0.0634345
CRYBB2~rs6004673	4.11599e-06	0.00784997	6.9253e-15	0.831002	0.104808	0.672629	-0.0699368	0.16518
KREMEN1~rs5752868	4.11897e-06	0.00785107	0.0101181	-0.223103	0.0865572	3.21802e-05	0.269192	0.0627296
PLCE1~rs2147738	4.12535e-06	0.00785866	6.57883e-07	0.474801	0.094748	0.27769	-0.0817553	0.0750333
RIF1~rs1065177	4.13476e-06	0.007872	0.179186	0.0485781	0.0361344	3.34463e-11	0.305864	0.0426212
SLC5A6~rs1528404	4.15144e-06	0.00789916	5.9906e-05	0.230121	0.0570536	0.0154165	-0.135191	0.0551518
MRPS9~rs13406272	4.16533e-06	0.00791657	0.00358513	0.212717	0.0728319	0.000328655	-0.225235	0.0612228
ZNF304~rs12978934	4.16543e-06	0.00791657	0.198147	0.0862729	0.0669898	9.48396e-07	-0.362114	0.0707223
WHAMM~rs1533136	4.18395e-06	0.00794715	0.515197	-0.0489794	0.0752328	5.53271e-08	0.453555	0.0791475
ANKRD36~rs6718109	4.18944e-06	0.00795295	0.0704664	0.121725	0.067208	4.12938e-06	-0.303493	0.0634152
TUBGCP2~rs3008336	4.19909e-06	0.00796665	0.000315293	0.336813	0.0931134	0.00488425	-0.238547	0.0834611
HLA-C~rs2524095	4.23514e-06	0.00803039	2.38849e-06	-0.306808	0.0645938	4.40235e-17	-0.789415	0.0826869
STX2~rs7975825	4.26289e-06	0.00807833	0.0967865	-0.142885	0.0859473	7.42059e-10	0.306415	0.0464864
KRR1~rs1148007	4.27103e-06	0.00808905	0.00989625	-0.145246	0.0561829	0.000138815	0.220892	0.0564369
ATPIF1~rs12129991	4.27801e-06	0.0080976	0.000578584	0.259117	0.0750091	0.00234005	-0.157436	0.0508245
LRRC37A~rs2732705	4.28398e-06	0.0081042	1.76997e-05	-0.477777	0.110682	1.77996e-25	-1.12969	0.0886539
ZNF304~rs10423532	4.29246e-06	0.00811555	0.0332587	0.143722	0.0673989	2.58103e-05	-0.298917	0.0687759
H3F3A~rs1355391	4.31519e-06	0.00815381	0.775854	-0.0183303	0.0643581	1.33703e-08	-0.50285	0.0835093
ALPK2~rs6566985	4.3308e-06	0.00817857	0.0164217	-0.160069	0.0665795	9.20694e-05	0.295392	0.0734357
HEATR3~rs2058813	4.34749e-06	0.00820536	0.23988	0.0962862	0.0818685	6.3136e-10	-0.352215	0.053184
H3F3A~rs4653704	4.3593e-06	0.00822291	0.602395	0.0323603	0.0620936	5.40027e-09	0.49936	0.0805006
CCDC92~rs12298484	4.36894e-06	0.00823634	0.00308638	-0.265605	0.0895048	3.46872e-05	0.196674	0.0460323
ADAT1~rs11648478	4.37542e-06	0.00824381	0.0696279	0.131496	0.0723854	3.92977e-09	0.815316	0.130113
LRRC37A~rs8070942	4.4068e-06	0.00829814	2.50343e-05	-0.417342	0.0984808	1.25927e-24	-1.00177	0.0806534
MATN3~rs1595414	4.41974e-06	0.00831773	0.0869375	0.108868	0.0635259	1.60108e-06	-0.279468	0.0558619
NIT1~rs4078017	4.44056e-06	0.0083521	0.00302288	-0.36206	0.121744	0.000338374	0.340105	0.0926514
IGHMBP2~rs513359	4.44779e-06	0.0083609	0.0038285	-0.255265	0.0880246	1.63127e-28	-0.724792	0.0521432
SLIT1~rs13439	4.45429e-06	0.00836688	0.36632	0.086459	0.0956541	8.04472e-15	0.641715	0.0740997
PCBD2~rs737587	4.45609e-06	0.00836688	0.00500492	0.1807	0.0642137	0.000234139	-0.206477	0.0547299
ZNF30~rs2862783	4.46294e-06	0.00837493	0.00882689	0.199494	0.0760054	0.000117531	-0.266154	0.0672412
CASP9~rs16851731	4.47672e-06	0.00839318	8.26084e-07	-0.445659	0.0897434	0.0890622	0.171558	0.100223
NADSYN1~rs2298776	4.4778e-06	0.00839318	0.165338	0.209264	0.150709	3.51564e-08	-0.652087	0.11196
SGTB~rs2591933	4.48108e-06	0.00839452	1.16669e-07	-0.342015	0.0639977	0.743327	0.0144568	0.0440657
MX1~rs6517672	4.50134e-06	0.00842765	0.000789245	-0.215582	0.0639964	0.00192185	0.2399	0.0759315
CRLF1~rs8103912	4.50785e-06	0.00843502	8.77189e-06	-0.376849	0.0842562	0.0358662	0.194078	0.0916311
IGHMBP2~rs596874	4.51164e-06	0.00843628	0.0054382	-0.244421	0.0877005	1.0028e-28	-0.709053	0.0507155
ACTC1~rs898126	4.51369e-06	0.00843628	2.08805e-06	0.631011	0.132076	0.143632	-0.166129	0.11299
FBXW8~rs7133090	4.5281e-06	0.00845838	0.00379242	-0.234089	0.0806392	0.000515195	0.331217	0.0932486
C4orf21~rs17444829	4.55142e-06	0.0084971	0.27462	-0.0977086	0.0893795	2.70063e-11	-0.704568	0.0976416
C1QTNF6~rs2284037	4.555e-06	0.00849894	0.200966	-0.0671948	0.0525044	3.05975e-06	0.316599	0.0652087
SNX19~rs6421609	4.58156e-06	0.00854362	2.39721e-06	-0.355668	0.0748925	0.101941	0.116374	0.0707064
LRRC37A~rs7221390	4.59202e-06	0.00855824	2.91209e-05	0.422242	0.100462	5.05957e-25	1.01226	0.0805256
FBN2~rs10063393	4.60447e-06	0.00857657	0.974489	0.00455991	0.14255	6.13424e-10	0.912718	0.137704
DFNA5~rs6952491	4.61763e-06	0.00858851	0.171557	-0.0974711	0.0712315	1.11757e-06	0.367482	0.0722875
SMARCB1~rs2070464	4.61799e-06	0.00858851	0.665047	0.0306506	0.0707691	4.66953e-10	-0.389388	0.0582878
DNAJC13~rs1378810	4.61876e-06	0.00858851	0.0391462	0.112309	0.0543651	1.05851e-05	-0.221736	0.048588
HLA-C~rs2524089	4.66318e-06	0.00866617	1.7092e-06	-0.309783	0.0642859	4.40235e-17	-0.789415	0.0826869
UBA6~rs11947046	4.67719e-06	0.00868728	0.0263203	0.172351	0.0774498	1.56283e-06	-0.249103	0.049738
SLC25A39~rs850714	4.68369e-06	0.0086944	0.135332	-0.0953584	0.0637927	1.65778e-06	0.315962	0.063256
HLA-J~rs1264703	4.68897e-06	0.00869641	0.573761	0.0594311	0.105611	7.45588e-09	-0.598711	0.0975279
GEN1~rs11893763	4.69009e-06	0.00869641	0.158001	0.115584	0.0817965	1.92e-10	0.731395	0.106781
MTBP~rs7017154	4.7006e-06	0.00871097	0.194167	-0.064494	0.0496347	8.35342e-06	0.35057	0.0758783
C1QTNF9~rs9507341	4.70629e-06	0.00871657	0.0576682	-0.180522	0.0949725	1.63207e-06	0.371515	0.0743253
PALLD~rs1500803	4.72168e-06	0.00874012	1.0471e-05	0.405901	0.0915477	0.103891	-0.103743	0.0633935
PPP2R2D~rs3753008	4.77429e-06	0.00882642	0.0501095	-0.181488	0.0925105	9.81445e-06	0.40124	0.0875744
SPTBN5~rs10518741	4.77434e-06	0.00882642	0.342098	-0.0838168	0.0881763	6.87157e-14	-0.608822	0.0734627
C4orf21~rs7678618	4.77639e-06	0.00882642	0.474597	-0.0386769	0.0540682	4.14138e-09	-0.450752	0.072053
NIT1~rs17389237	4.79672e-06	0.00885443	0.00322536	0.359664	0.121764	0.000338374	-0.340105	0.0926514
CYBRD1~rs10460358	4.79696e-06	0.00885443	0.545781	-0.0317019	0.0524574	3.584e-09	0.285832	0.0454826
MASTL~rs882475	4.80363e-06	0.00886172	2.15852e-05	-0.270492	0.0633222	2.51348e-22	-0.660764	0.0572107
ADAL~rs2242069	4.82853e-06	0.00890264	0.118286	-0.115008	0.0735539	2.02209e-15	-0.556424	0.0625369
MAG~rs10411704	4.83566e-06	0.00891024	0.476493	-0.0682978	0.0958876	3.34361e-09	-0.790289	0.12548
DFNA5~rs2529042	4.83986e-06	0.00891024	0.148972	-0.101699	0.0704056	6.37469e-07	0.33321	0.0639786
ATP6AP1L~rs324914	4.84318e-06	0.00891024	1.08764e-05	-0.338577	0.0765079	2.11099e-20	-0.835518	0.0772224
C15orf40~rs17158155	4.84354e-06	0.00891024	1.39899e-11	-0.869833	0.126952	0.166666	-0.136367	0.0981104
KREMEN1~rs713861	4.85792e-06	0.00892826	0.032546	-0.198939	0.0929126	1.58842e-06	0.312999	0.0625418
TEKT3~rs230894	4.8588e-06	0.00892826	0.882714	0.0111909	0.0758325	1.03826e-09	0.507784	0.0778019
AADAT~rs6822866	4.87836e-06	0.00895918	0.543327	0.0738086	0.121389	1.65005e-11	0.836239	0.11445
FANCA~rs2159116	4.88717e-06	0.00897031	0.629778	0.0318581	0.0660664	8.68306e-07	-0.521134	0.101391
CCDC50~rs10937468	4.8912e-06	0.00897267	1.02123e-05	0.306693	0.0690864	0.10561	-0.0789108	0.048461
PRDM5~rs843570	4.90562e-06	0.00899408	0.00593778	-0.211446	0.0766628	8.87389e-05	0.215575	0.053465
HLA-J~rs9405044	4.90904e-06	0.00899532	0.488326	0.0707142	0.102	1.57019e-08	-0.563032	0.0940119
ZNF117~rs7796077	4.91993e-06	0.00901023	2.28578e-06	-0.373682	0.0785224	0.19805	0.0774292	0.059883
POLR1E~rs10973396	4.93462e-06	0.00903067	5.45905e-06	0.37268	0.081453	0.0774169	-0.133824	0.0752489
SLC2A9~rs6827754	4.93662e-06	0.00903067	2.41504e-06	0.409186	0.0861895	0.210938	-0.0797902	0.0635014
GHRL~rs171336	4.95233e-06	0.00904936	0.0341389	-0.196633	0.092671	1.23428e-05	0.36309	0.0802118
NELL2~rs2544106	4.95237e-06	0.00904936	0.316318	0.0913914	0.0911505	4.70697e-08	-0.463933	0.0804876
AS3MT~rs4919690	4.95945e-06	0.00905419	0.000409861	0.320208	0.0902584	3.42052e-27	0.817809	0.0610523
GLIPR1L2~rs7969930	4.96055e-06	0.00905419	8.61097e-17	-0.525733	0.0618717	1.30422e-30	-0.929645	0.0632113
IGHMBP2~rs2060982	4.96512e-06	0.00905678	0.052492	0.159811	0.0823009	3.94834e-19	0.626582	0.0606288
ERI2~rs10852247	4.96751e-06	0.00905678	0.035671	-0.112314	0.0533812	2.26417e-05	0.228708	0.0522327
CCDC92~rs4765219	5.01214e-06	0.00913306	0.00430088	-0.244689	0.0854692	3.02918e-05	0.198563	0.0461087
XRCC6BP1~rs2221541	5.01549e-06	0.00913408	0.011312	-0.18132	0.0714301	2.61135e-22	-0.57989	0.0502358
HLA-J~rs3871467	5.01938e-06	0.00913608	0.615593	-0.0444165	0.0884279	2.8104e-11	-0.597641	0.0829078
PSAP~rs7081747	5.02464e-06	0.00914056	0.000485864	-0.233316	0.0666244	0.00385874	0.147137	0.0501073
ZNF257~rs2666453	5.09165e-06	0.00925731	0.145869	-0.135569	0.0931359	1.03954e-06	0.448951	0.0880335
ATP6AP1L~rs17245188	5.1066e-06	0.00927428	8.67109e-06	-0.347219	0.0775878	7.50577e-21	-0.845495	0.0769311
TMEM2~rs10735606	5.10665e-06	0.00927428	0.00156264	-0.268233	0.0845352	0.000861593	0.205757	0.0604707
HEATR3~rs10852605	5.12819e-06	0.00930824	0.91052	0.00804307	0.0715471	4.11982e-11	-0.410499	0.0575113
SFXN4~rs1889742	5.14711e-06	0.00933739	0.417195	-0.0569445	0.0701553	6.10601e-10	-0.554775	0.083689
MAEA~rs2291199	5.1771e-06	0.00938658	0.243203	-0.096336	0.0824916	3.53147e-08	0.385903	0.066268
EXOC2~rs2073008	5.18672e-06	0.00939883	1.32541e-07	0.508112	0.0955052	0.166188	-0.15124	0.108688
ZNF440~rs383884	5.19685e-06	0.00941196	0.0012613	-0.249836	0.0772182	0.00159145	0.222067	0.0690119
C1orf112~rs621437	5.20077e-06	0.00941384	0.000436142	0.219847	0.0622614	0.00312337	-0.231753	0.0771133
ADAL~rs956391	5.2076e-06	0.00941637	0.137592	0.122239	0.0822484	6.09797e-16	0.603621	0.066316
NSUN7~rs2437321	5.20792e-06	0.00941637	0.0263628	-0.232113	0.104335	1.85079e-08	0.29368	0.0493117
LARP6~rs12595787	5.2469e-06	0.00948161	0.0184276	-0.188236	0.0797119	5.78537e-06	0.24579	0.0522178
DFNA5~rs2711122	5.26556e-06	0.00950714	0.148827	-0.104286	0.0721703	1.65154e-06	0.360426	0.0721453
CDC16~rs9562187	5.26684e-06	0.00950714	0.188559	-0.10901	0.0828401	2.39498e-19	-0.558315	0.053593
VPS13A~rs12339092	5.30537e-06	0.00957141	0.0781083	0.134377	0.0761819	3.32103e-06	-0.333242	0.0689046
GLIPR1L2~rs1909968	5.31195e-06	0.00957799	2.84805e-17	0.538983	0.0624141	4.27996e-32	0.937302	0.0613287
SNAP29~rs165686	5.31731e-06	0.00958238	0.0686371	0.123515	0.0677498	1.54003e-06	-0.271132	0.0541007
CRYBB2~rs6004668	5.3342e-06	0.00960658	2.08502e-14	-0.822412	0.1057	0.672222	0.0700205	0.16516
HLA-DQB1~rs9296042	5.33662e-06	0.00960658	0.258273	-0.0752078	0.0664827	5.24577e-06	0.464561	0.0982163
ERI2~rs886433	5.34391e-06	0.00961442	0.0362306	0.113427	0.0540734	2.26417e-05	-0.228708	0.0522327
PCDHB10~rs246718	5.35724e-06	0.00962979	0.787484	0.0237562	0.0880952	7.55362e-10	-0.50978	0.0773793
S100B~rs9979500	5.35834e-06	0.00962979	0.416098	-0.0660982	0.0812411	4.66264e-11	0.374314	0.0526112
CCBL2~rs1325922	5.39046e-06	0.0096822	4.46583e-25	0.757723	0.0709447	1.01119e-11	0.364702	0.0493089
ZNF175~rs2305371	5.40144e-06	0.00969659	0.151285	-0.121592	0.084657	1.62837e-14	-0.633685	0.0742175
KRT6A~rs601292	5.40653e-06	0.0097004	0.335011	0.0818396	0.0848416	5.86355e-10	0.694666	0.104669
C17orf97~rs12951902	5.44361e-06	0.0097588	2.04769e-08	-0.401211	0.0708633	4.45389e-19	-0.918749	0.0890717
PRPF4~rs10759638	5.44505e-06	0.0097588	0.0138756	0.18291	0.0741855	0.000120745	-0.298648	0.075587
SFI1~rs2413035	5.46212e-06	0.00978404	0.321497	-0.0639631	0.0644813	9.08162e-11	0.281733	0.040303
MTBP~rs10099300	5.48549e-06	0.009819	0.213634	-0.0617126	0.0495856	8.50312e-06	0.350487	0.07593
MMP24~rs2425047	5.48764e-06	0.009819	5.61161e-10	0.561357	0.0894811	0.885224	-0.0128977	0.0891939
KERA~rs2408422	5.4981e-06	0.00983234	5.31034e-05	-0.282438	0.0695287	0.00614165	0.297565	0.107015
MON1B~rs2115427	5.51555e-06	0.00985437	0.000898539	-0.263081	0.0789497	0.00222314	0.193317	0.0620837
YEATS4~rs11177571	5.51645e-06	0.00985437	0.0935717	0.193174	0.115072	1.65702e-06	-0.499701	0.100039
NKTR~rs3774398	5.5261e-06	0.00986623	0.874735	0.00718481	0.0455618	1.69075e-11	-0.252833	0.0346246
C1orf112~rs6668310	5.54125e-06	0.00988788	5.56268e-05	-0.242614	0.0598882	0.011055	0.191999	0.0745975
MRPL18~rs1440	5.55047e-06	0.00989893	0.901287	-0.00957528	0.0771746	2.7316e-14	-0.429355	0.0508208
KRR1~rs2070162	5.55637e-06	0.00990135	0.832264	0.0146336	0.0690708	1.55305e-11	0.42429	0.0579813
XRCC6BP1~rs7135063	5.55828e-06	0.00990135	0.00839895	0.186602	0.0706357	2.45226e-22	0.580318	0.0502279
C6orf57~rs9446275	5.56091e-06	0.00990135	0.282182	0.0927716	0.0862101	8.22925e-11	-0.364602	0.0520205
PRDM5~rs1349347	5.58274e-06	0.00993271	0.000609804	0.294342	0.0855625	0.00332324	-0.189656	0.0635308
SFXN4~rs4336954	5.58459e-06	0.00993271	0.527674	0.0448479	0.070982	2.65061e-09	0.558379	0.0880191
HELB~rs11176117	5.59e-06	0.00993691	0.940162	0.00536349	0.0714288	8.63739e-11	0.435577	0.0622274
C6orf57~rs3846748	5.59585e-06	0.00994191	0.0111806	-0.270587	0.106424	3.15269e-05	0.318205	0.0740626
ERI2~rs2356269	5.60687e-06	0.0099548	0.037613	0.112475	0.0540148	2.26417e-05	-0.228708	0.0522327
IGHMBP2~rs1249474	5.60919e-06	0.0099548	0.00210435	0.270399	0.0876623	2.01442e-29	0.731709	0.0513532
ADAL~rs1814538	5.61654e-06	0.00996243	0.0369622	0.158456	0.0758359	2.75428e-16	0.617432	0.0668417
XRCC6BP1~rs7963367	5.627e-06	0.00997477	0.0120925	0.181077	0.0720042	2.69407e-22	0.579679	0.0502398
APIP~rs2915227	5.62959e-06	0.00997477	0.046628	0.196651	0.0986927	6.77462e-07	-0.341882	0.065813
UBA6~rs3822196	5.66664e-06	0.0100319	0.0266568	-0.172693	0.0777771	2.41575e-06	0.24843	0.0506032
LGALS8~rs2799430	5.6707e-06	0.0100319	0.669786	0.033208	0.0778453	1.31884e-09	-0.431852	0.0666415
TMEM163~rs10928507	5.67102e-06	0.0100319	9.42025e-07	-0.442627	0.0896071	0.318844	0.0680987	0.0680816
ATP6V1E2~rs1001745	5.68706e-06	0.0100548	0.915699	0.00853515	0.0806083	5.38567e-09	0.554934	0.0894518
AIM2~rs862996	5.69265e-06	0.0100593	0.566349	0.0358748	0.0625367	1.65906e-06	-0.498681	0.09984
HELB~rs10878397	5.69686e-06	0.0100613	0.93365	-0.00577602	0.0693585	9.57457e-10	0.425772	0.0650798
GGA3~rs2242229	5.70386e-06	0.0100682	0.23612	0.100979	0.0851729	1.72585e-08	-0.38267	0.0641012
PLD1~rs2178532	5.73739e-06	0.0101219	0.0818392	0.160497	0.0921246	2.44303e-06	-0.393525	0.0801997
ITCH~rs761238	5.74361e-06	0.0101274	0.0040696	-0.176941	0.0614263	0.00018112	0.158951	0.0413663
C12orf73~rs2722171	5.75216e-06	0.010137	0.00330092	0.206648	0.0701322	0.000735864	-0.271889	0.0788332
CLIC4~rs7520844	5.76125e-06	0.0101476	4.94961e-06	0.26674	0.0580329	0.117974	-0.0763038	0.0485205
SNX32~rs11227332	5.76551e-06	0.0101496	0.136686	0.16368	0.109878	1.74375e-15	0.810018	0.0907799
SGTB~rs2254485	5.79333e-06	0.0101931	1.86589e-06	0.337755	0.0703535	0.324951	-0.046791	0.0473754
IGHMBP2~rs611046	5.80179e-06	0.0102025	0.0110127	0.234209	0.0919234	8.13961e-29	0.710039	0.0506602
ZNF780A~rs234357	5.82246e-06	0.0102334	0.0463185	0.229755	0.115143	1.14143e-13	0.983415	0.11995
POLG~rs17228716	5.83283e-06	0.0102403	0.0157657	-0.158865	0.0656701	8.07684e-05	0.247108	0.0609148
IGHMBP2~rs7943745	5.83378e-06	0.0102403	0.0791827	-0.145688	0.0828927	2.7594e-18	-0.612687	0.0612005
TMEM180~rs2296582	5.83583e-06	0.0102403	0.0431682	-0.160294	0.0791536	7.92618e-06	0.308563	0.0666064
PLCE1~rs7088723	5.85005e-06	0.0102598	1.09768e-06	-0.467904	0.0953179	0.285194	0.0796477	0.0742525
SLC5A6~rs4666005	5.88033e-06	0.0103074	1.36329e-06	-0.279475	0.0574461	0.15645	0.0762306	0.0535157
SLC35A1~rs9450723	5.90539e-06	0.0103457	0.10255	-0.138456	0.0847151	5.35928e-09	0.305323	0.0492083
NELL2~rs2544102	5.91007e-06	0.0103484	0.0453841	0.173332	0.0864924	9.99605e-06	-0.348806	0.0762032
PLCE1~rs4918043	5.92808e-06	0.0103744	7.682e-07	-0.464855	0.0933367	0.301528	0.0779582	0.0751888
HELB~rs10784519	5.95463e-06	0.0104136	0.958958	-0.00360142	0.0699624	3.27666e-10	-0.433829	0.0642894
MRPS9~rs2889336	5.95684e-06	0.0104136	0.0278308	0.183474	0.0832673	1.61669e-05	-0.303192	0.0679617
C4orf21~rs6838392	5.97452e-06	0.0104389	0.463088	0.0396861	0.0540608	5.45594e-09	0.448466	0.0723198
LRRC37A~rs7350980	5.99526e-06	0.0104694	1.94018e-05	0.430414	0.100191	5.05957e-25	1.01226	0.0805256
SLC2A9~rs3775940	5.99838e-06	0.0104694	3.09833e-06	-0.405058	0.0862648	0.210879	0.0797996	0.0635007
SLC5A6~rs4665381	6.00681e-06	0.0104785	0.000119946	-0.222776	0.0576522	0.0139274	0.132991	0.0534283
MGRN1~rs9935103	6.02501e-06	0.0105047	0.235818	0.0693537	0.0584601	3.64666e-11	0.464594	0.0648846
SFI1~rs5753639	6.03886e-06	0.0105232	0.155092	-0.0844459	0.0593421	4.18441e-09	0.232376	0.0371576
ERI2~rs8057137	6.04997e-06	0.010537	0.0399389	-0.110911	0.0539051	2.26417e-05	0.228708	0.0522327
APIP~rs2732565	6.06204e-06	0.0105524	0.540244	-0.0572344	0.0934148	4.72312e-11	0.455	0.0639734
AHI1~rs9494197	6.08228e-06	0.010582	0.000262044	0.503575	0.137379	0.00456616	-0.509603	0.176902
MLH3~rs175048	6.09169e-06	0.0105873	4.49631e-10	-0.369193	0.0585142	0.532435	0.0438758	0.0701136
YIPF5~rs12520298	6.09225e-06	0.0105873	0.165988	-0.0945731	0.0682149	3.69595e-06	0.371288	0.0771661
SGTB~rs1309822	6.09688e-06	0.0105873	5.9301e-05	0.279912	0.0693564	0.0353522	-0.103629	0.0487889
USF1~rs2483139	6.09827e-06	0.0105873	0.0657265	-0.137778	0.0747716	9.55545e-06	0.334704	0.0729505
FAM179A~rs6757842	6.13889e-06	0.0106521	0.0302958	-0.184624	0.0850869	3.04329e-05	0.34097	0.0791986
PCDHB9~rs7735365	6.14801e-06	0.0106576	0.0356606	-0.177688	0.0844477	5.37403e-05	0.40426	0.097139
ZNF500~rs841225	6.14857e-06	0.0106576	0.210518	0.0647382	0.051663	6.22569e-10	0.451239	0.0681087
MIF~rs915590	6.17005e-06	0.0106892	0.020651	-0.200695	0.0865577	0.000157228	0.55608	0.143297
EML2~rs11672503	6.17624e-06	0.0106943	2.56724e-05	-0.316008	0.0746707	0.0473446	0.126872	0.0634328
POLR1B~rs13395779	6.18473e-06	0.0107033	0.00162589	0.317163	0.100325	1.72389e-19	0.919881	0.0878403
POLR1E~rs10758435	6.2121e-06	0.0107388	7.32755e-06	-0.368239	0.0816157	0.0773233	0.134475	0.0755911
TMEM180~rs2296586	6.21427e-06	0.0107388	0.0708687	-0.139879	0.0773421	1.95542e-06	0.308989	0.0623268
U2AF1L4~rs3848662	6.2151e-06	0.0107388	0.0874606	0.165915	0.0969742	1.95557e-16	0.729736	0.0785061
UBA6~rs12505778	6.22349e-06	0.0107476	0.0299154	0.167785	0.0771475	1.99113e-06	-0.247589	0.0499833
IGHMBP2~rs584108	6.22889e-06	0.0107513	0.00453427	-0.257235	0.0903866	1.89004e-28	-0.729749	0.0525925
MGRN1~rs1659479	6.25359e-06	0.0107857	0.18772	0.0751038	0.0569654	1.00005e-11	0.452854	0.0612106
USF1~rs2256625	6.25543e-06	0.0107857	0.0686424	-0.136405	0.0748216	8.89004e-06	0.335057	0.0727541
ZNF257~rs8108807	6.27e-06	0.0108051	0.11464	0.146976	0.0930645	2.38038e-06	-0.43031	0.0875904
TMEM2~rs1826324	6.2774e-06	0.0108122	0.000127334	-0.329047	0.0854831	0.0179929	0.151955	0.0635059
TTC3~rs9975168	6.28506e-06	0.0108182	0.369552	-0.0601109	0.0669544	9.82198e-17	-0.424814	0.0451367
ANXA3~rs6533780	6.28751e-06	0.0108182	0.652198	-0.0365985	0.0811731	5.90521e-09	0.461225	0.0745667
MAEA~rs13149952	6.30817e-06	0.010848	0.593855	-0.0446407	0.0836816	7.21488e-10	0.437553	0.0663269
FAM179A~rs4666143	6.31356e-06	0.0108516	0.364981	0.0818415	0.0902929	8.62177e-08	-0.476801	0.0845711
C1QTNF9~rs7400583	6.32073e-06	0.0108582	0.104806	0.152114	0.0936828	2.9548e-07	-0.375576	0.0698646
CISD2~rs223467	6.38774e-06	0.0109676	0.790382	0.0184115	0.0692428	1.00171e-10	-0.378813	0.0543335
TSPAN10~rs9905639	6.43822e-06	0.0110484	2.74832e-36	0.812647	0.0616077	9.6275e-10	0.414116	0.0633086
FIGNL1~rs4245556	6.45016e-06	0.0110631	0.15059	0.0916016	0.0636676	2.53088e-11	0.529385	0.0732424
HELB~rs6581676	6.46363e-06	0.0110804	0.499848	0.0492888	0.0730187	8.02379e-08	-0.42138	0.0745419
FBXW8~rs7294919	6.46836e-06	0.0110827	0.0012142	-0.372979	0.114889	0.00192313	0.425411	0.134657
ICOSLG~rs8129605	6.47903e-06	0.0110952	5.45969e-05	0.351093	0.0865703	0.0296272	-0.162522	0.0739887
ZNF718~rs2006748	6.50578e-06	0.0111352	0.122275	-0.170639	0.110315	1.25085e-13	-0.856298	0.10465
TEKT3~rs13961	6.5562e-06	0.0112156	0.192411	0.116441	0.0892603	2.07138e-06	-0.473987	0.0958624
PTPRCAP~rs4375446	6.58663e-06	0.0112571	0.0181563	0.0831859	0.0351443	1.96254e-07	0.613153	0.112223
CLTCL1~rs8143071	6.58734e-06	0.0112571	1.2243e-13	0.94031	0.124749	2.27864e-05	0.299232	0.0683636
TMEM180~rs7075281	6.59198e-06	0.0112591	0.015873	-0.193891	0.0802312	6.80939e-05	0.283051	0.0690223
NKTR~rs637852	6.6046e-06	0.0112748	0.470559	0.0396656	0.0549467	6.79979e-10	-0.268106	0.040571
MMP1~rs484915	6.61135e-06	0.0112756	2.37355e-05	-0.278604	0.0655538	0.013136	0.232269	0.0925085
DENND4C~rs7869360	6.61364e-06	0.0112756	0.000130946	0.458251	0.119265	0.0177393	-0.221972	0.092558
AKR1C3~rs11252988	6.6208e-06	0.0112756	2.28779e-08	0.485483	0.0860481	0.659211	0.0244672	0.0553674
ERCC3~rs6747127	6.62088e-06	0.0112756	0.0849176	0.231021	0.133937	9.88175e-09	-0.463136	0.0761435
CEP192~rs693301	6.62232e-06	0.0112756	0.136633	-0.125032	0.0839221	2.7763e-14	-0.631423	0.0747638
PYGL~rs3783273	6.63247e-06	0.011287	0.00110251	0.326005	0.0995691	0.000493404	-0.173061	0.0485536
MATN3~rs7585694	6.63742e-06	0.0112896	0.0179282	0.177568	0.0748698	8.33973e-05	-0.286736	0.0708291
ZNF257~rs394457	6.64094e-06	0.0112897	0.226766	-0.11206	0.092642	2.89117e-07	0.450441	0.0837178
IMMP1L~rs560395	6.66147e-06	0.0113171	0.0018271	0.218269	0.0698056	0.00136648	-0.282121	0.086423
KHK~rs3769137	6.66495e-06	0.0113171	0.114778	0.105031	0.0665307	4.37257e-13	0.528242	0.0663499
ZNF257~rs807951	6.66745e-06	0.0113171	0.093676	0.157172	0.0936552	5.05164e-06	-0.430504	0.0908465
PCNX~rs17109223	6.67972e-06	0.0113321	0.000565413	-0.367144	0.106087	0.00452069	0.242756	0.0841724
FIGNL1~rs4245555	6.70241e-06	0.0113647	0.139335	0.0929656	0.0628292	2.94886e-11	0.527648	0.0732883
SLC25A1~rs5748238	6.70758e-06	0.0113658	0.00117714	-0.277123	0.0851281	0.00113497	0.170561	0.0513655
PRDM5~rs2597540	6.71004e-06	0.0113658	0.000699703	-0.303884	0.0893209	0.00332324	0.189656	0.0635308
HLA-J~rs2844843	6.73267e-06	0.0113909	0.864434	0.0162256	0.095006	9.58455e-11	0.587743	0.0842006
SERPIND1~rs165764	6.73352e-06	0.0113909	0.00357775	-0.278374	0.0952911	3.41709e-22	-0.812416	0.0706502
ZNF660~rs1565210	6.73531e-06	0.0113909	0.735357	0.0353691	0.104606	9.18784e-11	0.677402	0.0969353
HLA-J~rs1264702	6.76634e-06	0.0114375	0.933313	-0.00886931	0.105963	6.28046e-10	0.633695	0.0956724
ARL16~rs11867462	6.77583e-06	0.0114422	0.00712459	0.231146	0.0856895	4.85856e-16	0.772969	0.0845621
FLCN~rs1736202	6.77619e-06	0.0114422	0.0261648	0.191201	0.085831	9.8645e-28	0.630181	0.0463327
SLC25A41~rs16993437	6.77962e-06	0.0114422	2.67251e-05	0.922193	0.218385	0.0343853	-0.463538	0.217059
RASSF5~rs12405921	6.79507e-06	0.0114624	0.00431302	0.397862	0.139016	0.000434644	-0.413914	0.114964
SULT1A2~rs2411453	6.80076e-06	0.0114661	0.967525	-0.00294747	0.0723759	3.83807e-09	-0.473703	0.07554
SULT1A2~rs153103	6.8135e-06	0.0114816	0.248756	0.0893395	0.077406	1.34417e-06	-0.426661	0.0846173
ZNF100~rs10411674	6.83195e-06	0.0115068	0.318105	-0.0876564	0.0877489	2.22448e-09	-0.744784	0.11677
LDHAL6A~rs2468856	6.85461e-06	0.011539	4.22779e-05	0.354759	0.086188	0.0239567	-0.20435	0.0895628
AHI1~rs2746419	6.88058e-06	0.0115675	0.267214	-0.0789483	0.07111	4.07617e-07	0.367463	0.0692539
CPSF2~rs7144603	6.88216e-06	0.0115675	0.03899	0.109028	0.0527344	3.55395e-14	0.445231	0.0529873
SND1~rs17864159	6.88216e-06	0.0115675	0.0231473	0.344115	0.151252	2.81917e-05	-0.53408	0.123506
FTSJ3~rs6919	6.90107e-06	0.0115933	3.13406e-06	-0.315371	0.0671986	9.07739e-27	-0.699906	0.0528877
HIVEP2~rs6570507	6.91032e-06	0.0116029	9.05572e-07	-0.28632	0.057871	0.0969402	0.112095	0.0670979
VPS13A~rs2150902	6.93776e-06	0.011643	0.235156	0.0887851	0.0747336	2.58229e-07	-0.362829	0.0671307
HLA-DRB5~rs9271720	6.95822e-06	0.0116714	0.000525432	0.262876	0.0755229	2.41971e-16	0.766602	0.0827936
UBA6~rs2630488	6.97661e-06	0.0116962	0.00245829	-0.198948	0.0654973	0.000484542	0.15254	0.0427344
ZNF257~rs7248488	6.98465e-06	0.0117037	0.111086	-0.152478	0.0955985	2.39026e-06	0.43022	0.087589
PPP2R2D~rs4131689	6.989e-06	0.011705	0.051681	0.179573	0.0921589	1.39902e-05	-0.387392	0.0861571
DGCR6~rs367766	6.9963e-06	0.0117112	0.608081	0.0325192	0.0633897	2.00913e-09	0.466895	0.0729734
A2M~rs10743598	7.0103e-06	0.0117188	0.811186	-0.0141978	0.0594123	2.53598e-09	0.349784	0.0550622
CCDC50~rs17811727	7.01155e-06	0.0117188	0.272926	-0.0899454	0.0819879	1.68612e-09	0.353596	0.0549711
RIF1~rs2432938	7.0116e-06	0.0117188	0.377452	-0.0335761	0.0380223	2.77058e-10	-0.291444	0.042986
ZSCAN29~rs1060939	7.05634e-06	0.0117876	0.720092	-0.0219725	0.0612979	3.57748e-12	-0.376145	0.0495901
HLA-DQB1~rs9296044	7.0718e-06	0.0118074	0.692508	0.0273279	0.0690817	5.46763e-07	-0.505434	0.0964224
TAF1C~rs2326165	7.09577e-06	0.0118391	0.83853	-0.00984641	0.0483053	7.17611e-07	0.396542	0.0765225
HTATIP2~rs12806286	7.09804e-06	0.0118391	0.269828	0.0856019	0.0775255	1.47972e-09	-0.332224	0.0514451
MARCH1~rs1106092	7.11051e-06	0.0118539	0.0924296	0.0997983	0.0592411	4.36729e-10	0.560294	0.0837105
TMEM180~rs2281879	7.11804e-06	0.0118604	0.0802753	-0.13389	0.0764572	1.94079e-06	0.308937	0.062295
RFX7~rs2682051	7.12171e-06	0.0118604	0.953525	0.00372475	0.0638918	2.26055e-10	0.387789	0.0568724
KHK~rs11680032	7.14708e-06	0.0118966	0.0193095	-0.153614	0.0655361	5.08415e-15	-0.567954	0.0649889
PVRIG~rs7783550	7.17137e-06	0.0119273	0.125057	0.0947671	0.0617214	2.50158e-05	-0.414431	0.0951842
FIGNL1~rs9791817	7.1728e-06	0.0119273	0.532534	0.0375903	0.0602024	2.43931e-09	0.459932	0.0723146
ZNF175~rs8108872	7.178e-06	0.0119299	0.264987	-0.0953796	0.0855104	7.58551e-13	-0.615814	0.0783132
CISD2~rs223454	7.18242e-06	0.0119312	0.682404	0.0283926	0.0693642	4.51464e-10	-0.369737	0.0552928
LDHAL6A~rs2468779	7.21418e-06	0.0119778	4.98271e-05	0.350342	0.0859248	0.0226944	-0.205423	0.0892001
SLC25A41~rs173229	7.21795e-06	0.011978	2.86879e-05	0.364651	0.0866884	1.1399e-19	0.915189	0.086824
NUP107~rs11177325	7.22342e-06	0.011981	0.198388	-0.103822	0.08066	1.59694e-07	0.364152	0.0661177
RBM6~rs9866695	7.22971e-06	0.0119854	0.0305563	0.130683	0.0603224	4.65054e-25	0.444284	0.0353038
GUCA1B~rs1065236	7.26817e-06	0.0120393	8.04238e-14	0.839838	0.110565	0.0622509	0.181404	0.0965479
TRIM23~rs166329	7.26963e-06	0.0120393	0.937322	-0.00354662	0.0450881	4.08127e-08	-0.328496	0.0567004
RAB7L1~rs708726	7.29955e-06	0.0120828	0.960389	0.0037871	0.0762306	1.56034e-11	-0.426632	0.0583082
LONP2~rs12446160	7.30352e-06	0.0120832	0.0866424	-0.121466	0.0708108	6.83087e-08	0.25399	0.0446646
GRM6~rs10076269	7.31155e-06	0.0120904	0.000938048	0.498131	0.150034	0.00281269	-0.350461	0.115318
PRPF6~rs2297441	7.31879e-06	0.0120963	0.00112651	-0.294087	0.08999	0.00121422	0.172747	0.0523442
NUPL2~rs10270695	7.3293e-06	0.012105	0.683544	-0.031818	0.078029	5.43388e-10	0.416996	0.0626931
SERPIND1~rs165818	7.33145e-06	0.012105	0.00427002	0.276344	0.0964486	3.41709e-22	0.812416	0.0706502
ZNF30~rs2545984	7.33919e-06	0.0121116	0.0449701	0.149566	0.0744888	1.42889e-05	-0.297103	0.0661519
RBL2~rs3809634	7.35393e-06	0.0121298	0.579059	0.0366977	0.0661253	1.70903e-09	-0.345131	0.0536772
SLC2A9~rs13146686	7.36599e-06	0.0121391	5.9045e-06	-0.387821	0.0850757	0.167108	0.0882627	0.0635682
RALB~rs3931840	7.36824e-06	0.0121391	0.00282171	0.208267	0.0695328	0.000397006	-0.162697	0.0448701
KREMEN1~rs134592	7.37354e-06	0.0121391	0.0259833	-0.209081	0.0937432	8.36635e-06	0.304743	0.0659648
IGHMBP2~rs619727	7.37441e-06	0.0121391	0.00885471	0.239288	0.0912039	2.28455e-28	0.708004	0.0511415
PHACTR4~rs10794514	7.3926e-06	0.0121629	0.155773	-0.0987614	0.0695166	9.8281e-13	-0.536665	0.0686513
CAPN12~rs979971	7.43529e-06	0.0122221	0.231356	-0.0919485	0.0767691	9.7995e-07	0.397831	0.0778087
POLG~rs2246900	7.43844e-06	0.0122221	0.395113	-0.057398	0.0674627	9.54864e-08	0.359045	0.0639277
ZNF500~rs863980	7.43976e-06	0.0122221	0.400475	0.0446946	0.0531323	2.52958e-09	0.430559	0.0677723
GGPS1~rs16832468	7.45775e-06	0.0122455	0.00060276	-0.381341	0.11075	0.00403778	0.211141	0.0722716
IGSF10~rs1521590	7.46888e-06	0.0122565	2.18069e-07	0.43045	0.0823682	0.375522	-0.0658559	0.0740875
PGAP1~rs6741380	7.47195e-06	0.0122565	6.89145e-05	-0.326043	0.0815158	0.0290783	0.151119	0.0685605
DOPEY1~rs11751698	7.48339e-06	0.0122691	0.920725	0.00975228	0.0979633	9.23207e-13	-0.520641	0.0665065
RALB~rs4241156	7.5107e-06	0.0123077	0.00286202	0.208103	0.0695797	0.000397001	-0.162702	0.0448712
SNX13~rs12699916	7.5189e-06	0.012315	0.03661	-0.154349	0.073732	2.02402e-06	0.24171	0.048833
SEPT1~rs4787645	7.53255e-06	0.0123312	4.48786e-05	0.21309	0.0519472	0.0104059	-0.192783	0.0742722
[truncated: 1,867 more rows]

## Sheet: Table S7
Supplementary Table S7: Differentially regulated GO Biological processes between breast cancer and normal breast tissue
category	over_represented_pvalue	under_represented_pvalue	numDEInCat	numInCat	GO term name
GO:0000724	0.0016552	0.999616	9	46	double-strand break repair via homologous recombination
GO:0000725	0.0016552	0.999616	9	46	recombinational repair
GO:0000280	0.00484023	0.997238	37	395	nuclear division
GO:0046148	0.0051165	0.99886	7	36	pigment biosynthetic process
GO:0042440	0.00553339	0.998581	8	45	pigment metabolic process
GO:0000278	0.0059422	0.996102	61	737	mitotic cell cycle
GO:0007067	0.00665274	0.996407	29	298	mitosis
GO:0051301	0.0102893	0.993374	49	580	cell division
GO:0006103	0.0107693	0.998509	4	16	2-oxoglutarate metabolic process
GO:0006310	0.0108408	0.994783	19	179	DNA recombination
GO:0006302	0.0116534	0.995281	13	105	double-strand break repair
GO:0048285	0.0117774	0.992861	37	418	organelle fission
GO:0006664	0.0124931	0.995356	11	83	glycolipid metabolic process
GO:0010833	0.0144632	0.996488	6	35	telomere maintenance via telomere lengthening
GO:0016072	0.0156018	0.993683	12	102	rRNA metabolic process
GO:0042592	0.0164746	0.988137	77	985	homeostatic process
GO:0006312	0.0171016	0.995689	6	35	mitotic recombination
GO:0007143	0.0174036	0.997186	4	17	female meiosis
GO:0006626	0.0176099	0.994903	7	45	protein targeting to mitochondrion
GO:0051899	0.0178615	0.993368	10	75	membrane depolarization
GO:0006260	0.0191507	0.989509	23	246	DNA replication
GO:0003254	0.0195433	0.995738	5	26	regulation of membrane depolarization
GO:0051647	0.0209706	0.996411	4	17	nucleus localization
GO:0006505	0.021725	0.995089	5	28	GPI anchor metabolic process
GO:0021846	0.0227983	0.995958	4	18	cell proliferation in forebrain
GO:0051186	0.0228315	0.987475	22	225	cofactor metabolic process
GO:0070585	0.0231511	0.992879	7	48	protein localization to mitochondrion
GO:0030317	0.0233601	0.995792	4	19	sperm motility
GO:0042168	0.0234573	0.994612	5	27	heme metabolic process
GO:0044060	0.0240387	0.994467	5	26	regulation of endocrine process
GO:0071103	0.0244115	0.988296	15	148	DNA conformation change
GO:0016575	0.0246861	0.993169	6	39	histone deacetylation
GO:0000281	0.0271773	0.994869	4	19	mitotic cytokinesis
GO:0034470	0.027543	0.985606	18	186	ncRNA processing
GO:0032088	0.0279851	0.991021	7	50	negative regulation of NF-kappaB transcription factor activity
GO:0042312	0.0290696	0.992906	5	28	regulation of vasodilation
GO:0006364	0.0296645	0.987334	11	99	rRNA processing
GO:0030325	0.030048	0.994146	4	19	adrenal gland development
GO:0044247	0.0303423	0.994028	4	20	cellular polysaccharide catabolic process
GO:0006261	0.031368	0.986495	11	98	DNA-dependent DNA replication
GO:0006783	0.0314125	0.993749	4	20	heme biosynthetic process
GO:0002381	0.0331237	0.993298	4	20	immunoglobulin production involved in immunoglobulin mediated immune response
GO:0006281	0.0335882	0.979057	30	354	DNA repair
GO:0006271	0.0343327	0.991151	5	31	DNA strand elongation involved in DNA replication
GO:0072348	0.035753	0.992541	4	21	sulfur compound transport
GO:0000272	0.0364877	0.992338	4	21	polysaccharide catabolic process
GO:0007131	0.0365728	0.990412	5	31	reciprocal meiotic recombination
GO:0035825	0.0365728	0.990412	5	31	reciprocal DNA recombination
GO:0032201	0.0398456	0.991302	4	23	telomere maintenance via semi-conservative replication
GO:0019748	0.0399341	0.98931	5	30	secondary metabolic process
GO:0022402	0.0400554	0.970198	70	950	cell cycle process
GO:0006888	0.040455	0.985894	7	54	ER to Golgi vesicle-mediated transport
GO:0051693	0.0416194	0.990833	4	22	actin filament capping
GO:0043648	0.0429715	0.982387	9	77	dicarboxylic acid metabolic process
GO:0006396	0.0433419	0.970117	43	554	RNA processing
GO:0022616	0.0439317	0.987826	5	33	DNA strand elongation
GO:0032508	0.0451867	0.985449	6	44	DNA duplex unwinding
GO:0007127	0.0451909	0.98386	7	54	meiosis I
GO:0034101	0.0455591	0.982308	8	66	erythrocyte homeostasis
GO:0007416	0.0469702	0.981649	8	66	synapse assembly
GO:0006283	0.0478592	0.984326	6	46	transcription-coupled nucleotide-excision repair
GO:0032612	0.0503648	0.983347	6	44	interleukin-1 production
GO:0060041	0.0504915	0.977531	10	88	retina development in camera-type eye
GO:0042254	0.0518815	0.97392	13	134	ribosome biogenesis
GO:0002444	0.0519472	0.982693	6	44	myeloid leukocyte mediated immunity
GO:0031294	0.0528167	0.980436	7	56	lymphocyte costimulation
GO:0031295	0.0528167	0.980436	7	56	T cell costimulation
GO:0032392	0.0529592	0.98222	6	46	DNA geometric change
GO:0032350	0.054934	0.986758	4	22	regulation of hormone metabolic process
GO:0030835	0.0551052	0.986577	4	24	negative regulation of actin filament depolymerization
GO:0090503	0.0552817	0.98658	4	23	RNA phosphodiester bond hydrolysis, exonucleolytic
GO:0006778	0.0566939	0.983095	5	34	porphyrin-containing compound metabolic process
GO:0000722	0.0586169	0.985368	4	25	telomere maintenance via recombination
GO:0006506	0.0591612	0.985132	4	26	GPI anchor biosynthetic process
GO:0044711	0.0597876	0.953551	82	1133	single-organism biosynthetic process
GO:0044786	0.0599826	0.981748	5	36	cell cycle DNA replication
GO:0005975	0.0601217	0.956265	51	672	carbohydrate metabolic process
GO:0006405	0.0615851	0.976304	7	60	RNA export from nucleus
GO:0007140	0.0629085	0.983925	4	25	male meiosis
GO:0072655	0.0634381	0.973536	8	72	establishment of protein localization to mitochondrion
GO:0006476	0.0638284	0.977468	6	49	protein deacetylation
GO:0043303	0.0639581	0.983567	4	25	mast cell degranulation
GO:1901214	0.0642186	0.964885	15	163	regulation of neuron death
GO:0006996	0.0647476	0.946693	141	2083	organelle organization
GO:0043044	0.0650199	0.98314	4	26	ATP-dependent chromatin remodeling
GO:0046034	0.0657994	0.963903	15	162	ATP metabolic process
GO:0006336	0.066705	0.98702	3	16	DNA replication-independent nucleosome assembly
GO:0034080	0.066705	0.98702	3	16	CENP-A containing nucleosome assembly at centromere
GO:0034724	0.066705	0.98702	3	16	DNA replication-independent nucleosome organization
GO:0034660	0.0683496	0.957731	22	262	ncRNA metabolic process
GO:0045576	0.0684032	0.978438	5	35	mast cell activation
GO:1900449	0.0685638	0.986506	3	16	regulation of glutamate receptor signaling pathway
GO:0050886	0.0688363	0.972959	7	55	endocrine process
GO:0006732	0.0703669	0.960203	16	174	coenzyme metabolic process
GO:0050808	0.071079	0.963607	12	123	synapse organization
GO:1901186	0.0718811	0.985573	3	16	positive regulation of ERBB signaling pathway
GO:0072593	0.0721705	0.964224	11	109	reactive oxygen species metabolic process
GO:0006801	0.0729039	0.9765	5	37	superoxide metabolic process
GO:0043687	0.0731023	0.95841	16	179	post-translational protein modification
GO:0010714	0.0732159	0.985192	3	16	positive regulation of collagen metabolic process
GO:0032967	0.0732159	0.985192	3	16	positive regulation of collagen biosynthetic process
GO:0002279	0.0734478	0.980159	4	26	mast cell activation involved in immune response
GO:0006779	0.0740584	0.979939	4	26	porphyrin-containing compound biosynthetic process
GO:0042255	0.0746944	0.984543	3	18	ribosome assembly
GO:0030072	0.0749807	0.958118	15	158	peptide hormone secretion
GO:0006406	0.0755158	0.972121	6	51	mRNA export from nucleus
GO:0009566	0.0763052	0.964961	9	85	fertilization
GO:0050820	0.0774315	0.983968	3	16	positive regulation of coagulation
GO:0045055	0.0780531	0.971002	6	49	regulated secretory pathway
GO:0000726	0.0787104	0.983591	3	16	non-recombinational repair
GO:2001056	0.0793681	0.960011	11	108	positive regulation of cysteine-type endopeptidase activity
GO:0008584	0.0793998	0.963269	9	84	male gonad development
GO:0043299	0.0796956	0.973591	5	38	leukocyte degranulation
GO:0006643	0.0799968	0.956989	13	137	membrane lipid metabolic process
GO:0050829	0.0801232	0.982926	3	18	defense response to Gram-negative bacterium
GO:0007129	0.0808519	0.982821	3	17	synapsis
GO:0048872	0.0809958	0.956348	13	139	homeostasis of number of cells
GO:0002275	0.0815603	0.969354	6	49	myeloid cell activation involved in immune response
GO:0043902	0.081713	0.963924	8	78	positive regulation of multi-organism process
GO:0035601	0.0821086	0.968996	6	52	protein deacylation
GO:0001885	0.0824504	0.976758	4	27	endothelial cell development
GO:0009161	0.0833934	0.950774	17	195	ribonucleoside monophosphate metabolic process
GO:0045933	0.0844076	0.976015	4	27	positive regulation of muscle contraction
GO:0031055	0.0850147	0.981426	3	18	chromatin remodeling at centromere
GO:0006471	0.0850798	0.981406	3	18	protein ADP-ribosylation
GO:0003333	0.0852302	0.981484	3	17	amino acid transmembrane transport
GO:0032024	0.0858618	0.97092	5	38	positive regulation of insulin secretion
GO:0060986	0.086069	0.975459	4	26	endocrine hormone secretion
GO:0007049	0.0861034	0.931159	88	1274	cell cycle
GO:0003071	0.0872761	0.980848	3	17	renal system process involved in regulation of systemic arterial blood pressure
GO:0006297	0.0891876	0.980115	3	18	nucleotide-excision repair, DNA gap filling
GO:0046883	0.0894328	0.948716	15	161	regulation of hormone secretion
GO:0043029	0.0897779	0.97379	4	29	T cell homeostasis
GO:0042730	0.0897803	0.979927	3	18	fibrinolysis
GO:0009126	0.0906145	0.946833	16	184	purine nucleoside monophosphate metabolic process
GO:0009167	0.0906145	0.946833	16	184	purine ribonucleoside monophosphate metabolic process
GO:0000910	0.09074	0.954808	10	103	cytokinesis
GO:0007163	0.0908257	0.953091	11	111	establishment or maintenance of cell polarity
GO:0042537	0.0910187	0.979531	3	18	benzene-containing compound metabolic process
GO:0043525	0.0910962	0.968454	5	41	positive regulation of neuron apoptotic process
GO:2001238	0.0911833	0.964689	6	50	positive regulation of extrinsic apoptotic signaling pathway
GO:0033032	0.0921175	0.979055	3	19	regulation of myeloid cell apoptotic process
GO:0042311	0.0921655	0.964247	6	49	vasodilation
GO:0033260	0.0923323	0.972712	4	30	nuclear cell cycle DNA replication
GO:0006403	0.092336	0.952094	11	117	RNA localization
GO:0005980	0.0924601	0.979067	3	18	glycogen catabolic process
GO:0006970	0.0926276	0.963944	6	51	response to osmotic stress
GO:1901880	0.0936406	0.967355	5	40	negative regulation of protein depolymerization
GO:0033013	0.0937279	0.963402	6	51	tetrapyrrole metabolic process
GO:0002790	0.0941876	0.945555	15	163	peptide secretion
GO:0007588	0.0944255	0.963136	6	49	excretion
GO:0032611	0.0947597	0.966848	5	40	interleukin-1 beta production
GO:0071702	0.0953942	0.921123	119	1747	organic substance transport
GO:0060291	0.0960843	0.977887	3	18	long-term synaptic potentiation
GO:0030261	0.0983721	0.976997	3	19	chromosome condensation
GO:0045321	0.0984158	0.928751	39	512	leukocyte activation
GO:1900087	0.0985393	0.977075	3	18	positive regulation of G1/S transition of mitotic cell cycle
GO:0032673	0.09873	0.977012	3	18	regulation of interleukin-4 production
GO:0006006	0.0994231	0.94086	16	187	glucose metabolic process
GO:0033014	0.0994752	0.969907	4	29	tetrapyrrole biosynthetic process
GO:0043900	0.0996653	0.938698	18	218	regulation of multi-organism process
GO:0010950	0.0996982	0.947608	11	113	positive regulation of endopeptidase activity
GO:0019318	0.0999239	0.938529	18	216	hexose metabolic process
GO:0042886	0.100657	0.940077	16	179	amide transport
GO:0002262	0.100832	0.953422	8	77	myeloid cell homeostasis
GO:0006687	0.101613	0.959465	6	51	glycosphingolipid metabolic process
GO:0007184	0.102903	0.97561	3	18	SMAD protein import into nucleus
GO:0043280	0.103496	0.947176	10	101	positive regulation of cysteine-type endopeptidase activity involved in apoptotic process
GO:1901216	0.10473	0.962087	5	43	positive regulation of neuron death
GO:0009251	0.106056	0.974385	3	19	glucan catabolic process
GO:0042554	0.106444	0.97425	3	19	superoxide anion generation
GO:0034367	0.107743	0.97395	3	18	macromolecular complex remodeling
GO:0034368	0.107743	0.97395	3	18	protein-lipid complex remodeling
GO:0034369	0.107743	0.97395	3	18	plasma lipoprotein particle remodeling
GO:0001818	0.108761	0.941843	11	119	negative regulation of cytokine production
GO:0046879	0.110393	0.932248	17	194	hormone secretion
GO:0000018	0.110485	0.959404	5	42	regulation of DNA recombination
GO:0032677	0.110814	0.96518	4	29	regulation of interleukin-8 production
GO:0006259	0.111194	0.915051	52	736	DNA metabolic process
GO:0015931	0.111285	0.938375	12	135	nucleobase-containing compound transport
GO:0043242	0.111415	0.958958	5	42	negative regulation of protein complex disassembly
GO:0030521	0.111471	0.954248	6	55	androgen receptor signaling pathway
GO:0009123	0.111658	0.93129	17	204	nucleoside monophosphate metabolic process
GO:0010595	0.112132	0.954117	6	50	positive regulation of endothelial cell migration
GO:0008406	0.113193	0.934025	14	156	gonad development
GO:0043486	0.113296	0.971697	3	20	histone exchange
GO:0000291	0.11353	0.963845	4	31	nuclear-transcribed mRNA catabolic process, exonucleolytic
GO:0050801	0.113928	0.918325	34	439	ion homeostasis
GO:0070997	0.114149	0.93068	16	191	neuron death
GO:0007200	0.114471	0.957602	5	40	phospholipase C-activating G-protein coupled receptor signaling pathway
GO:0009247	0.115274	0.957038	5	43	glycolipid biosynthetic process
GO:0051168	0.116346	0.939121	10	108	nuclear export
GO:0043523	0.116461	0.933271	13	150	regulation of neuron apoptotic process
GO:0010952	0.116841	0.936719	11	117	positive regulation of peptidase activity
GO:0045987	0.117633	0.970279	3	19	positive regulation of smooth muscle contraction
GO:0042596	0.118288	0.969888	3	20	fear response
GO:0090276	0.118727	0.933579	12	129	regulation of peptide hormone secretion
GO:0001937	0.119102	0.969744	3	19	negative regulation of endothelial cell proliferation
GO:0030837	0.120475	0.960813	4	31	negative regulation of actin filament polymerization
GO:0007215	0.120786	0.954393	5	42	glutamate receptor signaling pathway
GO:0030511	0.121059	0.968869	3	20	positive regulation of transforming growth factor beta receptor signaling pathway
Other	0.121512	0.899192	106	1584	NA
GO:0009914	0.121615	0.924289	17	197	hormone transport
GO:0010594	0.121813	0.941321	8	76	regulation of endothelial cell migration
GO:0045909	0.122896	0.968347	3	19	positive regulation of vasodilation
GO:0006919	0.123714	0.940109	8	79	activation of cysteine-type endopeptidase activity involved in apoptotic process
GO:0002920	0.123751	0.959272	4	32	regulation of humoral immune response
GO:0000723	0.12386	0.947603	6	57	telomere maintenance
GO:0002252	0.123977	0.910337	34	456	immune effector process
GO:0006661	0.12439	0.939579	8	84	phosphatidylinositol biosynthetic process
GO:0030834	0.124406	0.959066	4	31	regulation of actin filament depolymerization
GO:0006362	0.124529	0.967429	3	21	transcription elongation from RNA polymerase I promoter
GO:2000779	0.12509	0.967365	3	20	regulation of double-strand break repair
GO:0002443	0.125465	0.924081	15	177	leukocyte mediated immunity
GO:0014823	0.125667	0.9585	4	31	response to activity
GO:1901215	0.127603	0.931978	10	109	negative regulation of neuron death
GO:0032965	0.127984	0.966271	3	20	regulation of collagen biosynthetic process
GO:0006144	0.129742	0.956481	4	33	purine nucleobase metabolic process
GO:0032200	0.130576	0.943912	6	58	telomere organization
GO:0071705	0.130671	0.904124	36	479	nitrogen compound transport
GO:0045765	0.130796	0.923625	13	145	regulation of angiogenesis
GO:0060079	0.131108	0.955943	4	32	regulation of excitatory postsynaptic membrane potential
GO:0051293	0.131632	0.964718	3	21	establishment of spindle localization
GO:0015833	0.131903	0.919592	15	173	peptide transport
GO:0070192	0.132209	0.964494	3	21	chromosome organization involved in meiosis
GO:0071806	0.132502	0.955133	4	34	protein transmembrane transport
GO:0006298	0.133591	0.963957	3	21	mismatch repair
GO:2000379	0.134896	0.954295	4	31	positive regulation of reactive oxygen species metabolic process
GO:0002791	0.135566	0.922287	12	132	regulation of peptide secretion
GO:0006400	0.135573	0.963182	3	21	tRNA modification
GO:0009112	0.136813	0.940512	6	57	nucleobase metabolic process
GO:0060042	0.137698	0.952995	4	31	retina morphogenesis in camera-type eye
GO:0050657	0.138336	0.924973	10	113	nucleic acid transport
GO:0050658	0.138336	0.924973	10	113	RNA transport
GO:0051236	0.138336	0.924973	10	113	establishment of RNA localization
GO:0090277	0.140435	0.944288	5	44	positive regulation of peptide hormone secretion
GO:0048265	0.142176	0.960402	3	22	response to pain
GO:0090087	0.142475	0.917552	12	134	regulation of peptide transport
GO:0038034	0.142537	0.932511	7	71	signal transduction in absence of ligand
GO:0097192	0.142537	0.932511	7	71	extrinsic apoptotic signaling pathway in absence of ligand
GO:0061097	0.143143	0.942806	5	45	regulation of protein tyrosine kinase activity
GO:0006637	0.144189	0.936378	6	57	acyl-CoA metabolic process
GO:0035383	0.144189	0.936378	6	57	thioester metabolic process
GO:0019674	0.1445	0.959462	3	22	NAD metabolic process
GO:0032651	0.144554	0.949474	4	34	regulation of interleukin-1 beta production
GO:0032637	0.145429	0.949246	4	32	interleukin-8 production
GO:0010712	0.145504	0.959215	3	21	regulation of collagen metabolic process
GO:0008299	0.145719	0.959128	3	21	isoprenoid biosynthetic process
GO:0000086	0.145935	0.915048	12	143	G2/M transition of mitotic cell cycle
GO:0044839	0.145935	0.915048	12	143	cell cycle G2/M phase transition
GO:0044253	0.146209	0.958928	3	21	positive regulation of multicellular organismal metabolic process
GO:0051881	0.146472	0.948555	4	34	regulation of mitochondrial membrane potential
GO:0042455	0.14775	0.92523	8	87	ribonucleoside biosynthetic process
GO:0033028	0.148289	0.957761	3	23	myeloid cell apoptotic process
GO:0033555	0.148662	0.93982	5	46	multicellular organismal response to stress
GO:0097285	0.149239	0.895768	25	326	cell-type specific apoptotic process
GO:0030433	0.149664	0.947015	4	34	ER-associated ubiquitin-dependent protein catabolic process
GO:0006974	0.149883	0.885943	42	590	cellular response to DNA damage stimulus
GO:0010632	0.149891	0.917507	10	106	regulation of epithelial cell migration
GO:0002831	0.150015	0.923812	8	87	regulation of response to biotic stimulus
GO:0031503	0.150321	0.946696	4	34	protein complex localization
GO:0006363	0.151011	0.956631	3	23	termination of RNA polymerase I transcription
GO:0033574	0.152173	0.956146	3	23	response to testosterone
GO:0051402	0.152646	0.906349	14	171	neuron apoptotic process
GO:0006200	0.153227	0.912408	11	128	ATP catabolic process
GO:0043114	0.153244	0.955855	3	22	regulation of vascular permeability
GO:0016482	0.153411	0.880609	49	694	cytoplasmic transport
GO:0050806	0.153606	0.937305	5	44	positive regulation of synaptic transmission
GO:0048286	0.154295	0.944756	4	34	lung alveolus development
GO:0006501	0.154517	0.955017	3	24	C-terminal protein lipidation
GO:0032642	0.155424	0.936252	5	45	regulation of chemokine production
GO:0006378	0.156975	0.954122	3	23	mRNA polyadenylation
GO:0042158	0.158111	0.928195	6	61	lipoprotein biosynthetic process
GO:0042451	0.158346	0.92283	7	75	purine nucleoside biosynthetic process
GO:0046129	0.158346	0.92283	7	75	purine ribonucleoside biosynthetic process
GO:0060078	0.158494	0.942684	4	34	regulation of postsynaptic membrane potential
GO:0007176	0.158886	0.953473	3	22	regulation of epidermal growth factor-activated receptor activity
GO:1901071	0.159455	0.95323	3	22	glucosamine-containing compound metabolic process
GO:0050434	0.159747	0.933523	5	51	positive regulation of viral transcription
GO:1901135	0.160215	0.866606	91	1336	carbohydrate derivative metabolic process
GO:0046546	0.161669	0.912735	9	98	development of primary male sexual characteristics
GO:0097202	0.162062	0.91626	8	84	activation of cysteine-type endopeptidase activity
GO:0070085	0.162091	0.893097	18	229	glycosylation
GO:0030042	0.162513	0.940678	4	34	actin filament depolymerization
GO:0002793	0.163715	0.931648	5	46	positive regulation of peptide secretion
GO:0019218	0.164015	0.924826	6	59	regulation of steroid metabolic process
GO:0008333	0.165452	0.950472	3	23	endosome to lysosome transport
GO:0032720	0.165649	0.950226	3	24	negative regulation of tumor necrosis factor production
GO:0071383	0.166028	0.930366	5	46	cellular response to steroid hormone stimulus
GO:0015893	0.16603	0.950394	3	22	drug transport
GO:0044782	0.167278	0.912723	8	90	cilium organization
GO:1902589	0.167323	0.860277	91	1375	single-organism organelle organization
GO:0007005	0.16758	0.887558	19	248	mitochondrion organization
GO:0044249	0.167745	0.851088	266	4194	cellular biosynthetic process
GO:1901137	0.16794	0.871696	40	557	carbohydrate derivative biosynthetic process
GO:0051276	0.168062	0.871125	41	589	chromosome organization
GO:0005996	0.16842	0.888254	18	233	monosaccharide metabolic process
GO:0001912	0.172242	0.947311	3	24	positive regulation of leukocyte mediated cytotoxicity
GO:2001239	0.172833	0.926417	5	48	regulation of extrinsic apoptotic signaling pathway in absence of ligand
GO:0009128	0.173201	0.898508	11	131	purine nucleoside monophosphate catabolic process
GO:0009158	0.173201	0.898508	11	131	ribonucleoside monophosphate catabolic process
GO:0009169	0.173201	0.898508	11	131	purine ribonucleoside monophosphate catabolic process
GO:0044743	0.173717	0.946651	3	24	intracellular protein transmembrane import
GO:0043113	0.175036	0.945901	3	25	receptor clustering
GO:0007041	0.175434	0.933879	4	36	lysosomal transport
GO:0051653	0.176586	0.945359	3	24	spindle localization
GO:0016525	0.176997	0.924127	5	47	negative regulation of angiogenesis
GO:1901028	0.178075	0.932311	4	38	regulation of mitochondrial outer membrane permeabilization involved in apoptotic signaling pathway
GO:0008209	0.178922	0.944474	3	23	androgen metabolic process
GO:0044723	0.178955	0.863876	37	520	single-organism carbohydrate metabolic process
GO:0042058	0.179121	0.915672	6	61	regulation of epidermal growth factor receptor signaling pathway
GO:0009125	0.179356	0.894143	11	132	nucleoside monophosphate catabolic process
GO:0046488	0.179544	0.897066	10	119	phosphatidylinositol metabolic process
GO:0010822	0.180439	0.921887	5	51	positive regulation of mitochondrion organization
GO:0040018	0.180661	0.943504	3	24	positive regulation of multicellular organism growth
GO:0010634	0.18116	0.908708	7	71	positive regulation of epithelial cell migration
GO:0060249	0.181867	0.879482	17	216	anatomical structure homeostasis
GO:0032652	0.182031	0.930323	4	37	regulation of interleukin-1 production
GO:0010469	0.182257	0.913657	6	63	regulation of receptor activity
GO:0007062	0.182748	0.942546	3	24	sister chromatid cohesion
GO:0051241	0.184079	0.871058	22	290	negative regulation of multicellular organismal process
GO:0019083	0.184686	0.890195	11	141	viral transcription
GO:0032633	0.185167	0.941428	3	24	interleukin-4 production
GO:0010165	0.185449	0.941482	3	23	response to X-ray
GO:0006361	0.186955	0.94027	3	26	transcription initiation from RNA polymerase I promoter
GO:0010817	0.188546	0.865396	24	311	regulation of hormone levels
GO:0006022	0.189355	0.884201	12	144	aminoglycan metabolic process
GO:0031670	0.189393	0.939458	3	24	cellular response to nutrient
GO:0050818	0.190134	0.908905	6	61	regulation of coagulation
GO:1990267	0.191922	0.907585	6	65	response to transition metal nanoparticle
GO:0043631	0.192221	0.937949	3	25	RNA polyadenylation
GO:0022613	0.192667	0.872763	16	215	ribonucleoprotein complex biogenesis
GO:0097193	0.193147	0.870714	17	223	intrinsic apoptotic signaling pathway
GO:0032964	0.193163	0.93768	3	24	collagen biosynthetic process
GO:0050701	0.193985	0.937111	3	25	interleukin-1 secretion
GO:0046782	0.194158	0.906046	6	68	regulation of viral transcription
GO:0008643	0.194283	0.886754	10	117	carbohydrate transport
GO:0006360	0.195804	0.92263	4	40	transcription from RNA polymerase I promoter
GO:0048536	0.19625	0.93621	3	24	spleen development
GO:0035036	0.19629	0.935689	3	27	sperm-egg recognition
GO:0044264	0.197072	0.898196	7	76	cellular polysaccharide metabolic process
GO:0042384	0.19791	0.897486	7	80	cilium assembly
GO:0006486	0.198071	0.866892	17	222	protein glycosylation
GO:0043413	0.198071	0.866892	17	222	macromolecule glycosylation
GO:0048193	0.19883	0.872144	14	180	Golgi vesicle transport
GO:0006099	0.200615	0.933754	3	26	tricarboxylic acid cycle
GO:0030004	0.200743	0.920107	4	38	cellular monovalent inorganic cation homeostasis
GO:0042113	0.201576	0.872491	13	162	B cell activation
GO:0034508	0.202658	0.932598	3	27	centromere complex assembly
GO:0002711	0.202717	0.932729	3	26	positive regulation of T cell mediated immunity
GO:0045017	0.203064	0.866763	15	194	glycerolipid biosynthetic process
GO:0019058	0.203416	0.87666	11	140	viral life cycle
GO:0006733	0.205153	0.907177	5	53	oxidoreduction coenzyme metabolic process
GO:0000819	0.205866	0.906814	5	52	sister chromatid segregation
GO:0061098	0.206428	0.931085	3	25	positive regulation of protein tyrosine kinase activity
GO:0048524	0.207629	0.89745	6	69	positive regulation of viral process
GO:0018958	0.208201	0.905398	5	52	phenol-containing compound metabolic process
GO:0000387	0.209141	0.929398	3	27	spliceosomal snRNP assembly
GO:0010743	0.209266	0.929684	3	25	regulation of macrophage derived foam cell differentiation
GO:0006024	0.210056	0.884041	8	91	glycosaminoglycan biosynthetic process
GO:0072088	0.210402	0.929119	3	25	nephron epithelium morphogenesis
GO:0003018	0.211876	0.874152	10	116	vascular process in circulatory system
GO:0016266	0.211898	0.913762	4	39	O-glycan processing
GO:1901184	0.211952	0.894922	6	64	regulation of ERBB signaling pathway
GO:0001775	0.213767	0.829017	48	691	cell activation
GO:0009163	0.213981	0.881154	8	96	nucleoside biosynthetic process
GO:1901659	0.213981	0.881154	8	96	glycosyl compound biosynthetic process
GO:0090305	0.214159	0.868862	11	134	nucleic acid phosphodiester bond hydrolysis
GO:1901879	0.21416	0.901755	5	52	regulation of protein depolymerization
GO:0003407	0.214813	0.926726	3	26	neural retina development
GO:0046649	0.215191	0.837108	31	436	lymphocyte activation
GO:0031572	0.216176	0.925864	3	27	G2 DNA damage checkpoint
GO:0006023	0.217022	0.879164	8	92	aminoglycan biosynthetic process
GO:0018410	0.217222	0.925172	3	28	C-terminal protein amino acid modification
GO:0007292	0.21747	0.891286	6	65	female gamete generation
GO:0009994	0.217552	0.925341	3	26	oocyte differentiation
GO:0051188	0.218	0.86959	10	120	cofactor biosynthetic process
GO:0032602	0.218304	0.899275	5	51	chemokine production
GO:1901342	0.219881	0.85863	13	160	regulation of vasculature development
GO:0006370	0.220205	0.923494	3	29	7-methylguanosine mRNA capping
GO:0007126	0.220976	0.867337	10	123	meiotic nuclear division
GO:0015988	0.221763	0.923013	3	27	energy coupled proton transmembrane transport, against electrochemical gradient
GO:0015991	0.221763	0.923013	3	27	ATP hydrolysis coupled proton transport
GO:0016052	0.222375	0.870363	9	113	carbohydrate catabolic process
GO:0032272	0.223913	0.90676	4	40	negative regulation of protein polymerization
GO:0006891	0.225761	0.920949	3	27	intra-Golgi vesicle-mediated transport
GO:0040014	0.226082	0.885576	6	66	regulation of multicellular organism growth
GO:0046661	0.226189	0.867768	9	107	male sex differentiation
GO:0046513	0.22697	0.92032	3	27	ceramide biosynthetic process
GO:0016339	0.227327	0.920321	3	26	calcium-dependent cell-cell adhesion
GO:0045838	0.229099	0.941421	2	16	positive regulation of membrane potential
GO:0032844	0.229155	0.840447	18	239	regulation of homeostatic process
GO:0071827	0.22935	0.919266	3	26	plasma lipoprotein particle organization
GO:0009409	0.229386	0.919248	3	26	response to cold
GO:0007034	0.229488	0.903501	4	40	vacuolar transport
GO:0065002	0.230161	0.918479	3	28	intracellular protein transmembrane transport
GO:0048878	0.230399	0.817167	42	602	chemical homeostasis
GO:0061351	0.23072	0.875215	7	83	neural precursor cell proliferation
GO:0018146	0.233324	0.916989	3	27	keratan sulfate biosynthetic process
GO:0019362	0.233463	0.900943	4	42	pyridine nucleotide metabolic process
GO:0046496	0.233463	0.900943	4	42	nicotinamide nucleotide metabolic process
GO:0045137	0.234679	0.844469	14	178	development of primary sexual characteristics
GO:0030203	0.234999	0.853167	11	137	glycosaminoglycan metabolic process
GO:0019226	0.235667	0.89996	4	39	transmission of nerve impulse
GO:0046068	0.236191	0.915664	3	26	cGMP metabolic process
GO:0048599	0.236564	0.91527	3	27	oocyte development
GO:0044766	0.237894	0.91438	3	28	multi-organism transport
GO:0046794	0.237894	0.91438	3	28	transport of virus
GO:0075733	0.237894	0.91438	3	28	intracellular transport of virus
GO:1902583	0.237894	0.91438	3	28	multi-organism intracellular transport
GO:0009058	0.238513	0.784837	271	4327	biosynthetic process
GO:0046467	0.238601	0.869772	7	82	membrane lipid biosynthetic process
GO:0006289	0.239174	0.876555	6	71	nucleotide-excision repair
GO:0034381	0.239537	0.913682	3	27	plasma lipoprotein particle clearance
GO:0033692	0.240325	0.885209	5	53	cellular polysaccharide biosynthetic process
GO:0006972	0.240686	0.936464	2	16	hyperosmotic response
GO:0046887	0.241952	0.87495	6	66	positive regulation of hormone secretion
GO:0033036	0.242052	0.790108	110	1701	macromolecule localization
GO:0071277	0.243048	0.911994	3	26	cellular response to calcium ion
GO:0006940	0.243301	0.895266	4	40	regulation of smooth muscle contraction
GO:0044259	0.243845	0.860043	8	93	multicellular organismal macromolecule metabolic process
GO:0002042	0.243846	0.911361	3	27	cell migration involved in sprouting angiogenesis
GO:0044262	0.243872	0.834662	15	197	cellular carbohydrate metabolic process
GO:0001662	0.2439	0.935058	2	16	behavioral fear response
GO:0002209	0.2439	0.935058	2	16	behavioral defense response
GO:0031343	0.244731	0.910517	3	29	positive regulation of cell killing
GO:0006625	0.246375	0.933966	2	16	protein targeting to peroxisome
GO:0043574	0.246375	0.933966	2	16	peroxisomal transport
GO:0072662	0.246375	0.933966	2	16	protein localization to peroxisome
GO:0072663	0.246375	0.933966	2	16	establishment of protein localization to peroxisome
GO:0051180	0.247551	0.933444	2	16	vitamin transport
GO:0072028	0.24838	0.908893	3	27	nephron morphogenesis
GO:0002699	0.24869	0.85641	8	96	positive regulation of immune effector process
GO:0071825	0.248898	0.908609	3	27	protein-lipid complex subunit organization
GO:0044246	0.25011	0.907944	3	27	regulation of multicellular organismal metabolic process
GO:0030010	0.250545	0.869026	6	67	establishment of cell polarity
GO:0003014	0.251464	0.868519	6	65	renal system process
GO:0008654	0.252605	0.830081	14	189	phospholipid biosynthetic process
GO:0009452	0.252931	0.905684	3	31	7-methylguanosine RNA capping
GO:0036260	0.252931	0.905684	3	31	RNA capping
GO:0044272	0.253735	0.847397	9	109	sulfur compound biosynthetic process
GO:0043928	0.253758	0.905552	3	29	exonucleolytic nuclear-transcribed mRNA catabolic process involved in deadenylation-dependent decay
GO:0034308	0.253788	0.930647	2	16	primary alcohol metabolic process
GO:0002705	0.253911	0.888557	4	42	positive regulation of leukocyte mediated immunity
GO:0002260	0.254028	0.888377	4	43	lymphocyte homeostasis
GO:0007031	0.255008	0.904857	3	29	peroxisome organization
GO:0032784	0.25593	0.904171	3	30	regulation of DNA-templated transcription, elongation
GO:0007613	0.255969	0.865224	6	68	memory
GO:0008645	0.256152	0.850905	8	97	hexose transport
GO:0015758	0.256152	0.850905	8	97	glucose transport
GO:0006497	0.257941	0.873373	5	57	protein lipidation
GO:0090189	0.258663	0.928426	2	16	regulation of branching involved in ureteric bud morphogenesis
GO:0010742	0.258728	0.902963	3	28	macrophage derived foam cell differentiation
GO:0090077	0.258728	0.902963	3	28	foam cell differentiation
GO:0032722	0.259132	0.902939	3	27	positive regulation of chemokine production
GO:0034767	0.259139	0.928207	2	16	positive regulation of ion transmembrane transport
GO:0017157	0.259378	0.862683	6	71	regulation of exocytosis
GO:0071470	0.2594	0.928087	2	16	cellular response to osmotic stress
GO:0001895	0.259445	0.885122	4	42	retina homeostasis
GO:0006885	0.25978	0.884802	4	43	regulation of pH
GO:0043433	0.2613	0.846995	8	100	negative regulation of sequence-specific DNA binding transcription factor activity
GO:0006206	0.26174	0.901267	3	28	pyrimidine nucleobase metabolic process
GO:0007566	0.262182	0.901224	3	27	embryo implantation
GO:0043094	0.262382	0.900714	3	29	cellular metabolic compound salvage
GO:0046132	0.262485	0.926294	2	17	pyrimidine ribonucleoside biosynthetic process
GO:0006354	0.26291	0.845634	8	105	DNA-templated transcription, elongation
GO:0051865	0.263306	0.900012	3	30	protein autoubiquitination
GO:0007340	0.264054	0.925562	2	17	acrosome reaction
GO:2000377	0.264164	0.869373	5	55	regulation of reactive oxygen species metabolic process
GO:0002697	0.264691	0.817718	15	205	regulation of immune effector process
GO:0006672	0.265349	0.868497	5	56	ceramide metabolic process
GO:0021904	0.266119	0.924967	2	16	dorsal/ventral neural tube patterning
GO:0030049	0.266448	0.89822	3	30	muscle filament sliding
GO:0033275	0.266448	0.89822	3	30	actin-myosin filament sliding
GO:0051952	0.267175	0.880264	4	42	regulation of amine transport
GO:0043010	0.26728	0.815682	15	199	camera-type eye development
GO:0051963	0.267542	0.897971	3	28	regulation of synapse assembly
GO:0045600	0.26806	0.897478	3	29	positive regulation of fat cell differentiation
GO:0046835	0.268265	0.923958	2	16	carbohydrate phosphorylation
GO:0046128	0.26929	0.78217	43	638	purine ribonucleoside metabolic process
GO:0010458	0.269676	0.92291	2	17	exit from mitosis
GO:1901576	0.270484	0.754657	266	4266	organic substance biosynthetic process
GO:2001233	0.271034	0.802239	20	282	regulation of apoptotic signaling pathway
GO:2001234	0.271095	0.829213	10	131	negative regulation of apoptotic signaling pathway
GO:0035914	0.271245	0.877452	4	44	skeletal muscle cell differentiation
GO:0072332	0.271437	0.864383	5	56	intrinsic apoptotic signaling pathway by p53 class mediator
GO:0006278	0.272387	0.921616	2	17	RNA-dependent DNA replication
GO:0031023	0.272489	0.863439	5	59	microtubule organizing center organization
GO:0097345	0.273139	0.876134	4	45	mitochondrial outer membrane permeabilization
GO:0071526	0.273483	0.92109	2	17	semaphorin-plexin signaling pathway
GO:0043524	0.273603	0.837767	8	101	negative regulation of neuron apoptotic process
GO:0007612	0.273693	0.844564	7	83	learning
GO:0015749	0.273725	0.837748	8	99	monosaccharide transport
GO:0097191	0.273996	0.812795	14	188	extrinsic apoptotic signaling pathway
GO:0060081	0.274198	0.921138	2	16	membrane hyperpolarization
GO:0048477	0.274559	0.875441	4	43	oogenesis
GO:0050718	0.274818	0.920448	2	17	positive regulation of interleukin-1 beta secretion
GO:0030641	0.275255	0.892957	3	31	regulation of cellular pH
GO:2001236	0.275766	0.825618	10	129	regulation of extrinsic apoptotic signaling pathway
GO:0031047	0.27607	0.87447	4	43	gene silencing by RNA
GO:0070227	0.276219	0.861043	5	57	lymphocyte apoptotic process
GO:0042278	0.276254	0.775924	43	640	purine nucleoside metabolic process
GO:0046386	0.276347	0.919358	2	18	deoxyribose phosphate catabolic process
GO:0002833	0.277482	0.919557	2	16	positive regulation of response to biotic stimulus
GO:0048521	0.278027	0.891908	3	28	negative regulation of behavior
GO:0006338	0.278384	0.840881	7	88	chromatin remodeling
GO:0051966	0.278497	0.891633	3	28	regulation of synaptic transmission, glutamatergic
GO:0001910	0.279116	0.890694	3	31	regulation of leukocyte mediated cytotoxicity
GO:0001782	0.279358	0.918245	2	17	B cell homeostasis
GO:0008104	0.279833	0.756851	97	1510	protein localization
GO:0032480	0.280043	0.889979	3	32	negative regulation of type I interferon production
GO:0055080	0.280301	0.78481	27	381	cation homeostasis
GO:0034612	0.280526	0.832428	8	104	response to tumor necrosis factor
GO:0050890	0.280626	0.813784	12	156	cognition
GO:0051962	0.280706	0.917991	2	16	positive regulation of nervous system development
GO:0051965	0.280706	0.917991	2	16	positive regulation of synapse assembly
GO:0050792	0.280746	0.826457	9	121	regulation of viral process
GO:0015031	0.281005	0.759812	76	1176	protein transport
GO:0072376	0.281133	0.871082	4	44	protein activation cascade
GO:0060271	0.281133	0.831966	8	104	cilium morphogenesis
GO:0009065	0.281327	0.917281	2	17	glutamine family amino acid catabolic process
GO:0007398	0.281477	0.917208	2	17	ectoderm development
GO:0006959	0.281621	0.838619	7	85	humoral immune response
GO:0061053	0.282008	0.857064	5	57	somite development
GO:0050869	0.282803	0.889101	3	28	negative regulation of B cell activation
GO:0002274	0.283341	0.824682	9	113	myeloid leukocyte activation
GO:0002092	0.283782	0.916484	2	16	positive regulation of receptor internalization
GO:0019320	0.284006	0.844984	6	75	hexose catabolic process
GO:0009119	0.284048	0.768356	44	658	ribonucleoside metabolic process
GO:0051494	0.284112	0.844962	6	74	negative regulation of cytoskeleton organization
GO:0002263	0.284496	0.818731	10	130	cell activation involved in immune response
GO:0002366	0.284496	0.818731	10	130	leukocyte activation involved in immune response
GO:0090407	0.285158	0.777395	30	440	organophosphate biosynthetic process
GO:0009220	0.286376	0.914417	2	18	pyrimidine ribonucleotide biosynthetic process
GO:1902110	0.28674	0.867201	4	46	positive regulation of mitochondrial membrane permeability involved in apoptotic process
GO:1902686	0.28674	0.867201	4	46	mitochondrial outer membrane permeabilization involved in programmed cell death
GO:0006541	0.287479	0.913866	2	18	glutamine metabolic process
GO:0034698	0.287632	0.91379	2	18	response to gonadotropin
GO:0051321	0.288678	0.81537	10	132	meiotic cell cycle
GO:0043304	0.288782	0.913586	2	17	regulation of mast cell degranulation
GO:0046474	0.289183	0.806702	12	164	glycerophospholipid biosynthetic process
GO:0019229	0.289486	0.865858	4	42	regulation of vasoconstriction
GO:0034764	0.289919	0.91264	2	18	positive regulation of transmembrane transport
GO:0070542	0.290146	0.865298	4	43	response to fatty acid
GO:0000288	0.290159	0.851239	5	59	nuclear-transcribed mRNA catabolic process, deadenylation-dependent decay
GO:0044724	0.290934	0.824405	8	106	single-organism carbohydrate catabolic process
GO:0010821	0.291048	0.839816	6	76	regulation of mitochondrion organization
GO:0044275	0.291348	0.864161	4	46	cellular carbohydrate catabolic process
GO:0030518	0.291489	0.831023	7	90	intracellular steroid hormone receptor signaling pathway
GO:0006509	0.292169	0.883095	3	30	membrane protein ectodomain proteolysis
GO:0022618	0.292947	0.822789	8	108	ribonucleoprotein complex assembly
GO:0050810	0.293101	0.863343	4	43	regulation of steroid biosynthetic process
GO:0006968	0.293321	0.862852	4	46	cellular defense response
GO:0046890	0.293427	0.829653	7	88	regulation of lipid biosynthetic process
GO:0010043	0.294125	0.881542	3	32	response to zinc ion
GO:0045446	0.295071	0.847953	5	57	endothelial cell differentiation
GO:0044057	0.295299	0.781581	20	276	regulation of system process
GO:0035794	0.295617	0.861218	4	47	positive regulation of mitochondrial membrane permeability
GO:0046888	0.295972	0.861197	4	45	negative regulation of hormone secretion
GO:0019433	0.296131	0.909484	2	18	triglyceride catabolic process
GO:0030195	0.296132	0.880499	3	31	negative regulation of blood coagulation
GO:1900047	0.296132	0.880499	3	31	negative regulation of hemostasis
GO:0030193	0.296747	0.846772	5	57	regulation of blood coagulation
GO:1900046	0.296747	0.846772	5	57	regulation of hemostasis
GO:0045649	0.296848	0.909505	2	17	regulation of macrophage differentiation
GO:1901264	0.297546	0.879636	3	31	carbohydrate derivative transport
GO:0045730	0.297871	0.908243	2	19	respiratory burst
GO:2001237	0.297974	0.834911	6	73	negative regulation of extrinsic apoptotic signaling pathway
GO:0008380	0.298415	0.782548	18	265	RNA splicing
GO:0018279	0.298616	0.825686	7	89	protein N-linked glycosylation via asparagine
GO:0050716	0.298791	0.908117	2	18	positive regulation of interleukin-1 secretion
GO:0045737	0.298813	0.908498	2	17	positive regulation of cyclin-dependent protein kinase activity
GO:0002377	0.298857	0.845113	5	59	immunoglobulin production
GO:0042119	0.299363	0.907822	2	18	neutrophil activation
GO:0045454	0.300374	0.85825	4	45	cell redox homeostasis
GO:0048608	0.301187	0.784899	16	217	reproductive structure development
GO:0005976	0.301393	0.823668	7	87	polysaccharide metabolic process
GO:0045940	0.301684	0.907017	2	17	positive regulation of steroid metabolic process
GO:0009074	0.301912	0.906899	2	17	aromatic amino acid family catabolic process
GO:0015012	0.302165	0.906768	2	17	heparan sulfate proteoglycan biosynthetic process
GO:0070482	0.303152	0.783168	16	222	response to oxygen levels
GO:0050691	0.303722	0.9052	2	19	regulation of defense response to virus by host
GO:0009268	0.303765	0.904857	2	20	response to pH
GO:0072273	0.303853	0.905891	2	17	metanephric nephron morphogenesis
GO:0043903	0.304506	0.802561	10	138	regulation of symbiosis, encompassing mutualism through parasitism
GO:0034694	0.304705	0.905447	2	17	response to prostaglandin
GO:0031638	0.30514	0.813578	8	101	zymogen activation
GO:0072078	0.306896	0.903893	2	18	nephron tubule morphogenesis
GO:0000959	0.307681	0.903479	2	18	mitochondrial RNA metabolic process
GO:0018196	0.308281	0.818266	7	90	peptidyl-asparagine modification
GO:0001894	0.308557	0.794868	11	147	tissue homeostasis
GO:0042339	0.309924	0.871785	3	32	keratan sulfate metabolic process
GO:0016572	0.310084	0.901839	2	19	histone phosphorylation
GO:1902108	0.311189	0.850578	4	48	regulation of mitochondrial membrane permeability involved in apoptotic process
GO:0021799	0.31176	0.901733	2	17	cerebral cortex radially oriented cell migration
GO:0050807	0.312459	0.850044	4	45	regulation of synapse organization
GO:0048260	0.312527	0.870341	3	31	positive regulation of receptor-mediated endocytosis
GO:0043244	0.31286	0.834921	5	61	regulation of protein complex disassembly
GO:0008610	0.313198	0.750528	32	471	lipid biosynthetic process
GO:0017158	0.313629	0.899943	2	19	regulation of calcium ion-dependent exocytosis
GO:0032368	0.313862	0.834195	5	61	regulation of lipid transport
GO:0072661	0.31473	0.899351	2	19	protein targeting to plasma membrane
GO:0008585	0.315667	0.821733	6	73	female gonad development
GO:0002832	0.31574	0.899184	2	18	negative regulation of response to biotic stimulus
GO:0072524	0.315829	0.847384	4	48	pyridine-containing compound metabolic process
GO:0033006	0.315966	0.899062	2	18	regulation of mast cell activation involved in immune response
GO:0046605	0.317326	0.897947	2	19	regulation of centrosome cycle
GO:0046461	0.317347	0.897936	2	19	neutral lipid catabolic process
GO:0046464	0.317347	0.897936	2	19	acylglycerol catabolic process
GO:0003081	0.317446	0.898692	2	17	regulation of systemic arterial blood pressure by renin-angiotensin
GO:0000271	0.317938	0.831311	5	60	polysaccharide biosynthetic process
GO:0000070	0.318436	0.84569	4	47	mitotic sister chromatid segregation
GO:0055013	0.318683	0.866652	3	30	cardiac muscle cell development
GO:0009743	0.318805	0.802629	8	106	response to carbohydrate
GO:0000377	0.319247	0.781747	12	173	RNA splicing, via transesterification reactions with bulged adenosine as nucleophile
GO:0000398	0.319247	0.781747	12	173	mRNA splicing, via spliceosome
GO:0006829	0.319689	0.896662	2	19	zinc ion transport
GO:0051261	0.320259	0.829534	5	61	protein depolymerization
GO:0014068	0.320969	0.844294	4	44	positive regulation of phosphatidylinositol 3-kinase signaling
GO:0035088	0.321084	0.896288	2	18	establishment or maintenance of apical/basal cell polarity
GO:0061245	0.321084	0.896288	2	18	establishment or maintenance of bipolar cell polarity
GO:0055067	0.322541	0.827943	5	60	monovalent inorganic cation homeostasis
GO:0046189	0.323263	0.894705	2	19	phenol-containing compound biosynthetic process
GO:0035249	0.324345	0.84169	4	46	synaptic transmission, glutamatergic
GO:0050706	0.324632	0.89395	2	19	regulation of interleukin-1 beta secretion
GO:0015837	0.324698	0.841443	4	46	amine transport
GO:1901657	0.325059	0.729293	47	716	glycosyl compound metabolic process
GO:0070925	0.325677	0.763728	16	234	organelle assembly
GO:0009303	0.327	0.892283	2	20	rRNA transcription
GO:0001738	0.327524	0.892747	2	18	morphogenesis of a polarized epithelium
GO:0009755	0.328019	0.860234	3	32	hormone-mediated signaling pathway
GO:0060765	0.328171	0.89163	2	20	regulation of androgen receptor signaling pathway
GO:0009988	0.328948	0.859089	3	35	cell-cell recognition
GO:0006323	0.329075	0.801752	7	98	DNA packaging
GO:0050819	0.329253	0.85924	3	33	negative regulation of coagulation
GO:0043030	0.329927	0.891411	2	18	regulation of macrophage activation
GO:2000021	0.330011	0.787364	9	118	regulation of ion homeostasis
GO:0050688	0.330262	0.821851	5	65	regulation of defense response to virus
GO:0032963	0.330352	0.801197	7	88	collagen metabolic process
GO:0009116	0.330468	0.72483	46	703	nucleoside metabolic process
GO:0044236	0.330562	0.793396	8	102	multicellular organismal metabolic process
GO:0042133	0.331164	0.889953	2	20	neurotransmitter metabolic process
GO:0051291	0.332154	0.808926	6	77	protein heterooligomerization
GO:0009595	0.333251	0.889551	2	18	detection of biotic stimulus
GO:1902042	0.334118	0.888653	2	19	negative regulation of extrinsic apoptotic signaling pathway via death domain receptors
GO:0046365	0.334205	0.807171	6	80	monosaccharide catabolic process
GO:0031290	0.334773	0.889157	2	17	retinal ganglion cell axon guidance
GO:0001914	0.33516	0.887694	2	20	regulation of T cell mediated cytotoxicity
GO:0007059	0.335956	0.782276	9	125	chromosome segregation
GO:0006956	0.335965	0.854838	3	33	complement activation
GO:0006518	0.336269	0.805688	6	78	peptide metabolic process
GO:0043467	0.336656	0.832752	4	48	regulation of generation of precursor metabolites and energy
GO:0046907	0.336722	0.707773	76	1200	intracellular transport
GO:0000737	0.336798	0.83265	4	48	DNA catabolic process, endonucleolytic
GO:0006893	0.336851	0.854449	3	32	Golgi to plasma membrane transport
GO:0006821	0.338786	0.852609	3	35	chloride transport
GO:0044089	0.338905	0.886352	2	18	positive regulation of cellular component biogenesis
GO:0042446	0.339546	0.830924	4	46	hormone biosynthetic process
GO:0097306	0.339588	0.815367	5	59	cellular response to alcohol
GO:0031281	0.339922	0.852416	3	32	positive regulation of cyclase activity
GO:0034637	0.340184	0.814742	5	61	cellular carbohydrate biosynthetic process
GO:0010389	0.340862	0.884813	2	19	regulation of G2/M transition of mitotic cell cycle
GO:1902749	0.340862	0.884813	2	19	regulation of cell cycle G2/M phase transition
GO:0045907	0.341708	0.884326	2	19	positive regulation of vasoconstriction
GO:0002709	0.341939	0.850508	3	35	regulation of T cell mediated immunity
GO:0032104	0.342101	0.850577	3	34	regulation of response to extracellular stimulus
GO:0032107	0.342101	0.850577	3	34	regulation of response to nutrient levels
GO:0051325	0.342165	0.883683	2	20	interphase
GO:0051329	0.342165	0.883683	2	20	mitotic interphase
GO:0019724	0.342666	0.800774	6	77	B cell mediated immunity
GO:0009218	0.342924	0.883245	2	20	pyrimidine ribonucleotide metabolic process
GO:0050663	0.343425	0.790669	7	91	cytokine secretion
GO:0006887	0.343513	0.745662	17	250	exocytosis
GO:0046718	0.343523	0.882553	2	21	viral entry into host cell
GO:0071384	0.344326	0.882816	2	19	cellular response to corticosteroid stimulus
GO:0035195	0.344719	0.882204	2	20	gene silencing by miRNA
GO:0006662	0.344916	0.882475	2	19	glycerol ether metabolic process
GO:0018904	0.344916	0.882475	2	19	ether metabolic process
GO:0060548	0.345521	0.716059	38	572	negative regulation of cell death
GO:0051028	0.345992	0.788379	7	96	mRNA transport
GO:0009101	0.346677	0.738403	19	277	glycoprotein biosynthetic process
GO:0034765	0.34716	0.773249	9	118	regulation of ion transmembrane transport
GO:0032370	0.347306	0.847082	3	34	positive regulation of lipid transport
GO:0006401	0.34818	0.753366	13	192	RNA catabolic process
GO:0050867	0.348504	0.746719	15	213	positive regulation of cell activation
GO:0045022	0.348807	0.879818	2	20	early endosome to late endosome transport
GO:0043589	0.348921	0.846184	3	33	skin morphogenesis
GO:0042274	0.349399	0.879118	2	21	ribosomal small subunit biogenesis
GO:0030449	0.349987	0.879125	2	20	regulation of complement activation
GO:0008202	0.350098	0.745369	15	210	steroid metabolic process
GO:0002455	0.350198	0.845319	3	33	humoral immune response mediated by circulating immunoglobulin
GO:0046839	0.350425	0.879261	2	19	phospholipid dephosphorylation
GO:0009064	0.350667	0.822516	4	49	glutamine family amino acid metabolic process
GO:0050796	0.350883	0.770084	9	120	regulation of insulin secretion
GO:0010633	0.352713	0.843819	3	32	negative regulation of epithelial cell migration
GO:0055006	0.3531	0.843557	3	32	cardiac cell development
GO:2001235	0.353353	0.77461	8	108	positive regulation of apoptotic signaling pathway
GO:0006839	0.35391	0.774037	8	111	mitochondrial transport
GO:0034110	0.353943	0.877633	2	18	regulation of homotypic cell-cell adhesion
GO:0032412	0.354712	0.781682	7	89	regulation of ion transmembrane transporter activity
GO:0002753	0.355029	0.841649	3	35	cytoplasmic pattern recognition receptor signaling pathway
GO:0000375	0.355266	0.751061	12	178	RNA splicing, via transesterification reactions
GO:0043488	0.355536	0.841302	3	35	regulation of mRNA stability
GO:0031341	0.355727	0.840996	3	36	regulation of cell killing
GO:0007220	0.358337	0.873802	2	21	Notch receptor processing
GO:0000038	0.358525	0.873688	2	21	very long-chain fatty acid metabolic process
GO:0007077	0.358558	0.839225	3	35	mitotic nuclear envelope disassembly
GO:0071353	0.359793	0.872925	2	21	cellular response to interleukin-4
GO:0030258	0.36027	0.762059	9	125	lipid modification
GO:0051047	0.360336	0.739478	14	198	positive regulation of secretion
GO:0071887	0.360364	0.786622	6	80	leukocyte apoptotic process
GO:0008542	0.360515	0.838263	3	33	visual learning
GO:0051349	0.360985	0.837938	3	33	positive regulation of lyase activity
GO:0008625	0.361248	0.798481	5	63	extrinsic apoptotic signaling pathway via death domain receptors
GO:0071826	0.362855	0.766482	8	115	ribonucleoprotein complex subunit organization
GO:0002440	0.362921	0.774795	7	93	production of molecular mediator of immune response
GO:0003382	0.363093	0.836276	3	34	epithelial cell morphogenesis
GO:0001776	0.363336	0.813055	4	50	leukocyte homeostasis
GO:0006886	0.363819	0.69555	43	672	intracellular protein transport
GO:0030833	0.363821	0.783685	6	83	regulation of actin filament polymerization
GO:0051452	0.363856	0.870464	2	21	intracellular pH reduction
GO:0042157	0.364056	0.773724	7	96	lipoprotein metabolic process
GO:0007628	0.364467	0.835525	3	33	adult walking behavior
GO:0003338	0.365029	0.870125	2	20	metanephros morphogenesis
GO:0048168	0.365086	0.834518	3	36	regulation of neuronal synaptic plasticity
GO:0007339	0.36517	0.869322	2	22	binding of sperm to zona pellucida
GO:0033209	0.365368	0.834322	3	36	tumor necrosis factor-mediated signaling pathway
GO:0046889	0.366843	0.833472	3	35	positive regulation of lipid biosynthetic process
GO:0055086	0.366906	0.683913	61	951	nucleobase-containing small molecule metabolic process
GO:0006284	0.366927	0.833232	3	36	base-excision repair
GO:0036230	0.36728	0.868372	2	21	granulocyte activation
GO:0045184	0.367515	0.678057	78	1239	establishment of protein localization
GO:2000257	0.367672	0.868131	2	21	regulation of protein activation cascade
GO:0043085	0.367732	0.685147	56	863	positive regulation of catalytic activity
GO:0050704	0.36783	0.868034	2	21	regulation of interleukin-1 secretion
GO:0030832	0.368188	0.770238	7	98	regulation of actin filament length
GO:1901992	0.368966	0.832178	3	34	positive regulation of mitotic cell cycle phase transition
GO:0019933	0.369165	0.832245	3	33	cAMP-mediated signaling
GO:0048545	0.369179	0.722885	17	249	response to steroid hormone
GO:0010922	0.369624	0.867737	2	19	positive regulation of phosphatase activity
GO:0000079	0.369733	0.779041	6	81	regulation of cyclin-dependent protein serine/threonine kinase activity
GO:0003341	0.369889	0.86715	2	20	cilium movement
GO:0006040	0.369898	0.831523	3	34	amino sugar metabolic process
GO:0032786	0.370209	0.866569	2	21	positive regulation of DNA-templated transcription, elongation
GO:0031570	0.370792	0.753004	9	130	DNA integrity checkpoint
GO:0043487	0.370794	0.830515	3	36	regulation of RNA stability
GO:1902692	0.371294	0.865899	2	21	regulation of neuroblast proliferation
GO:0051046	0.371452	0.704236	26	385	regulation of secretion
GO:0052548	0.371523	0.720832	17	245	regulation of endopeptidase activity
GO:0042129	0.372106	0.767096	7	96	regulation of T cell proliferation
GO:0050803	0.372399	0.806375	4	49	regulation of synapse structure and activity
GO:0070723	0.372536	0.865516	2	20	response to cholesterol
GO:0031348	0.373411	0.776005	6	82	negative regulation of defense response
GO:0043536	0.37342	0.864968	2	20	positive regulation of blood vessel endothelial cell migration
GO:0032731	0.373499	0.86453	2	21	positive regulation of interleukin-1 beta production
GO:0001525	0.374813	0.705665	23	334	angiogenesis
GO:2000242	0.375276	0.863813	2	20	negative regulation of reproductive process
GO:0031929	0.375762	0.826997	3	36	TOR signaling
GO:0061458	0.375931	0.722491	15	213	reproductive system development
GO:0043627	0.376595	0.748148	9	127	response to estrogen
GO:0016568	0.377962	0.701022	24	373	chromatin modification
GO:0008637	0.378465	0.761727	7	98	apoptotic mitochondrial changes
GO:0061333	0.378922	0.861137	2	21	renal tubule morphogenesis
GO:1901989	0.379562	0.824474	3	35	positive regulation of cell cycle phase transition
GO:0071396	0.379932	0.718855	15	217	cellular response to lipid
GO:0009411	0.38028	0.760213	7	98	response to UV
GO:0009072	0.381528	0.859491	2	21	aromatic amino acid family metabolic process
GO:0042130	0.382812	0.821952	3	36	negative regulation of T cell proliferation
GO:0048854	0.383162	0.858091	2	22	brain morphogenesis
GO:0043535	0.383741	0.821474	3	35	regulation of blood vessel endothelial cell migration
GO:0007051	0.384359	0.779799	5	69	spindle organization
GO:0006650	0.385868	0.716691	14	208	glycerophospholipid metabolic process
GO:0021762	0.386287	0.819089	3	38	substantia nigra development
GO:0001654	0.386562	0.709945	16	232	eye development
GO:0002696	0.386741	0.71599	14	203	positive regulation of leukocyte activation
GO:0009100	0.387343	0.697619	21	314	glycoprotein metabolic process
GO:0016441	0.387594	0.855254	2	22	posttranscriptional gene silencing
GO:0035194	0.387594	0.855254	2	22	posttranscriptional gene silencing by RNA
GO:1901360	0.387641	0.641225	289	4720	organic cyclic compound metabolic process
GO:0042110	0.387821	0.697155	21	317	T cell activation
GO:0033143	0.387912	0.817744	3	39	regulation of intracellular steroid hormone receptor signaling pathway
GO:0005979	0.387943	0.855401	2	21	regulation of glycogen biosynthetic process
GO:0010962	0.387943	0.855401	2	21	regulation of glucan biosynthetic process
GO:0030073	0.388277	0.732147	10	140	insulin secretion
GO:0034762	0.388535	0.738014	9	123	regulation of transmembrane transport
GO:0022898	0.388939	0.753251	7	92	regulation of transmembrane transporter activity
GO:0051169	0.388997	0.696041	21	321	nuclear transport
GO:0060840	0.390089	0.792717	4	50	artery development
GO:0045851	0.390414	0.853436	2	22	pH reduction
GO:0051262	0.39122	0.761406	6	82	protein tetramerization
GO:0030397	0.391965	0.815124	3	37	membrane disassembly
GO:0051081	0.391965	0.815124	3	37	nuclear envelope disassembly
GO:0031333	0.392143	0.773774	5	66	negative regulation of protein complex assembly
GO:0032675	0.392629	0.7733	5	67	regulation of interleukin-6 production
GO:0071356	0.394022	0.758904	6	85	cellular response to tumor necrosis factor
GO:0071346	0.394465	0.758652	6	83	cellular response to interferon-gamma
GO:0050702	0.394721	0.850635	2	22	interleukin-1 beta secretion
GO:0034644	0.395556	0.81231	3	38	cellular response to UV
GO:0048871	0.396105	0.715327	12	173	multicellular organismal homeostasis
GO:0006644	0.396617	0.697963	17	258	phospholipid metabolic process
GO:0050804	0.396676	0.719389	11	160	regulation of synaptic transmission
GO:0007601	0.396825	0.730682	9	127	visual perception
GO:0006725	0.397469	0.63185	279	4563	cellular aromatic compound metabolic process
GO:0006536	0.397891	0.848942	2	21	glutamate metabolic process
GO:0032886	0.398323	0.755263	6	86	regulation of microtubule-based process
GO:0046902	0.399639	0.784692	4	55	regulation of mitochondrial membrane permeability
GO:0006487	0.40045	0.743148	7	99	protein N-linked glycosylation
GO:0034284	0.400948	0.753122	6	85	response to monosaccharide
GO:0050870	0.401126	0.72078	10	143	positive regulation of T cell activation
GO:0070265	0.401905	0.845906	2	22	necrotic cell death
GO:0009451	0.403002	0.782142	4	54	RNA modification
GO:0072507	0.403063	0.692162	17	250	divalent inorganic cation homeostasis
GO:0043297	0.403238	0.80644	3	39	apical junction assembly
GO:0030201	0.403598	0.845173	2	21	heparan sulfate proteoglycan metabolic process
GO:0030003	0.403938	0.680445	22	329	cellular cation homeostasis
GO:0043542	0.404462	0.73133	8	109	endothelial cell migration
GO:0043620	0.404671	0.805205	3	40	regulation of DNA-templated transcription in response to stress
GO:0052547	0.4048	0.690556	17	251	regulation of peptidase activity
GO:0072503	0.404808	0.693318	16	235	cellular divalent inorganic cation homeostasis
GO:0010941	0.404893	0.644529	70	1100	regulation of cell death
GO:0050715	0.404915	0.780852	4	52	positive regulation of cytokine secretion
GO:0043300	0.405701	0.843377	2	22	regulation of leukocyte degranulation
GO:0023021	0.4058	0.804876	3	37	termination of signal transduction
GO:0034645	0.405947	0.625921	211	3446	cellular macromolecule biosynthetic process
GO:0006221	0.406525	0.842466	2	23	pyrimidine nucleotide biosynthetic process
GO:0032635	0.406854	0.761608	5	68	interleukin-6 production
GO:0018107	0.406887	0.779407	4	51	peptidyl-threonine phosphorylation
GO:0032459	0.407394	0.842243	2	22	regulation of protein oligomerization
GO:0050821	0.407662	0.761109	5	66	protein stabilization
GO:0006353	0.407751	0.760638	5	71	DNA-templated transcription, termination
GO:0065008	0.407884	0.628681	144	2289	regulation of biological quality
GO:0043603	0.408069	0.720638	9	133	cellular amide metabolic process
GO:2000351	0.408222	0.841687	2	22	regulation of endothelial cell apoptotic process
GO:0046483	0.408492	0.621086	278	4555	heterocycle metabolic process
GO:0043604	0.409122	0.802195	3	38	amide biosynthetic process
GO:0070979	0.409728	0.839671	2	25	protein K11-linked ubiquitination
GO:0007548	0.409776	0.695185	14	203	sex differentiation
GO:0009165	0.410066	0.691449	15	226	nucleotide biosynthetic process
GO:0046006	0.410343	0.839892	2	23	regulation of activated T cell proliferation
GO:0072009	0.410835	0.801086	3	37	nephron epithelium development
GO:0050865	0.410963	0.67387	22	333	regulation of cell activation
GO:0006090	0.411125	0.839363	2	23	pyruvate metabolic process
GO:0051297	0.412694	0.774311	4	55	centrosome organization
GO:0050891	0.412915	0.838147	2	23	multicellular organismal water homeostasis
GO:0006111	0.41296	0.838116	2	23	regulation of gluconeogenesis
GO:0048169	0.413108	0.838015	2	23	regulation of long-term neuronal synaptic plasticity
GO:0001676	0.413766	0.755731	5	70	long-chain fatty acid metabolic process
GO:0010927	0.414903	0.71466	9	131	cellular component assembly involved in morphogenesis
GO:0043043	0.415258	0.836549	2	23	peptide biosynthetic process
GO:0055074	0.415759	0.683247	16	236	calcium ion homeostasis
GO:0032496	0.4161	0.693081	13	192	response to lipopolysaccharide
GO:0023061	0.41618	0.67751	18	266	signal release
GO:0031103	0.416688	0.835569	2	23	axon regeneration
GO:0050953	0.41786	0.7121	9	129	sensory perception of light stimulus
GO:2001243	0.418165	0.769797	4	56	negative regulation of intrinsic apoptotic signaling pathway
GO:2000116	0.418209	0.695368	12	176	regulation of cysteine-type endopeptidase activity
GO:0050433	0.41844	0.834366	2	23	regulation of catecholamine secretion
GO:0043254	0.418622	0.69487	12	182	regulation of protein complex assembly
GO:0035337	0.41872	0.834173	2	23	fatty-acyl-CoA metabolic process
GO:0005978	0.419828	0.794047	3	38	glycogen biosynthetic process
GO:0009250	0.419828	0.794047	3	38	glucan biosynthetic process
GO:0008033	0.419945	0.750574	5	70	tRNA processing
GO:0006807	0.420034	0.609142	308	5046	nitrogen compound metabolic process
GO:0009059	0.42021	0.61172	216	3536	macromolecule biosynthetic process
GO:0046700	0.42025	0.63452	57	908	heterocycle catabolic process
GO:0021539	0.420779	0.792966	3	40	subthalamus development
GO:0019395	0.421147	0.749646	5	69	fatty acid oxidation
GO:0032314	0.421365	0.832723	2	22	regulation of Rac GTPase activity
GO:0002532	0.421726	0.832474	2	22	production of molecular mediator involved in inflammatory response
GO:0051701	0.4221	0.735114	6	86	interaction with host
GO:0015849	0.423101	0.690813	12	181	organic acid transport
GO:0046942	0.423101	0.690813	12	181	carboxylic acid transport
GO:0032732	0.423349	0.830968	2	23	positive regulation of interleukin-1 production
GO:0097305	0.423588	0.679061	15	223	response to alcohol
GO:0031952	0.423696	0.830727	2	23	regulation of protein autophosphorylation
GO:0097006	0.424296	0.790795	3	37	regulation of plasma lipoprotein particle levels
GO:0001516	0.424972	0.829837	2	23	prostaglandin biosynthetic process
GO:0046457	0.424972	0.829837	2	23	prostanoid biosynthetic process
GO:0050777	0.425521	0.764033	4	54	negative regulation of immune response
GO:1902578	0.425618	0.668522	18	285	single-organism localization
GO:1902580	0.425618	0.668522	18	285	single-organism cellular localization
GO:0009725	0.425769	0.640511	38	596	response to hormone
GO:0044270	0.425878	0.629083	57	910	cellular nitrogen compound catabolic process
GO:0050729	0.426219	0.745545	5	67	positive regulation of inflammatory response
GO:0009206	0.426567	0.788488	3	40	purine ribonucleoside triphosphate biosynthetic process
GO:0036314	0.426719	0.829	2	22	response to sterol
GO:0002886	0.426898	0.82849	2	23	regulation of myeloid leukocyte mediated immunity
GO:0060993	0.427136	0.788594	3	37	kidney morphogenesis
GO:0061178	0.427137	0.827971	2	24	regulation of insulin secretion involved in cellular response to glucose stimulus
GO:1901293	0.428105	0.674793	15	229	nucleoside phosphate biosynthetic process
GO:0060343	0.428736	0.827587	2	22	trabecula formation
GO:0044033	0.429983	0.72798	6	92	multi-organism metabolic process
GO:1901566	0.430622	0.638465	35	548	organonitrogen compound biosynthetic process
GO:0007611	0.430976	0.69401	10	145	learning or memory
GO:0071248	0.431684	0.740747	5	69	cellular response to metal ion
GO:0001541	0.432971	0.783658	3	39	ovarian follicle development
GO:0006084	0.433123	0.824099	2	23	acetyl-CoA metabolic process
GO:1901661	0.433244	0.824406	2	22	quinone metabolic process
GO:0032846	0.434554	0.756724	4	53	positive regulation of homeostatic process
GO:0042036	0.43469	0.822624	2	24	negative regulation of cytokine biosynthetic process
GO:0000226	0.435118	0.665059	16	253	microtubule cytoskeleton organization
GO:0007043	0.436208	0.736729	5	71	cell-cell junction assembly
GO:0032091	0.436919	0.78037	3	40	negative regulation of protein binding
GO:2001020	0.436938	0.711318	7	101	regulation of response to DNA damage stimulus
GO:0001756	0.437044	0.754541	4	54	somitogenesis
GO:0046486	0.437279	0.660257	17	264	glycerolipid metabolic process
GO:0032870	0.437813	0.648553	22	341	cellular response to hormone stimulus
GO:0019637	0.437955	0.610958	75	1202	organophosphate metabolic process
GO:0031663	0.438626	0.779385	3	38	lipopolysaccharide-mediated signaling pathway
GO:0072521	0.439086	0.619188	51	810	purine-containing compound metabolic process
GO:0007632	0.439285	0.778863	3	38	visual behavior
GO:0002698	0.439549	0.752577	4	53	negative regulation of immune effector process
GO:0033003	0.439582	0.819482	2	23	regulation of mast cell activation
GO:0090183	0.439639	0.778582	3	38	regulation of kidney development
GO:0000245	0.440484	0.817819	2	26	spliceosomal complex assembly
GO:0046545	0.440768	0.719097	6	83	development of primary female sexual characteristics
GO:0048167	0.441489	0.718275	6	86	regulation of synaptic plasticity
GO:0009145	0.441731	0.776378	3	41	purine nucleoside triphosphate biosynthetic process
GO:0055065	0.442309	0.642541	23	349	metal ion homeostasis
GO:0090382	0.442471	0.775789	3	41	phagosome maturation
GO:0044770	0.443015	0.640018	24	387	cell cycle phase transition
GO:0002312	0.443386	0.775409	3	39	B cell activation involved in immune response
GO:0060541	0.443678	0.676861	11	161	respiratory system development
GO:0033280	0.443752	0.816469	2	23	response to vitamin D
GO:0036293	0.444438	0.663035	14	213	response to decreased oxygen levels
GO:0006368	0.444566	0.729174	5	76	transcription elongation from RNA polymerase II promoter
GO:0042445	0.444921	0.687779	9	128	hormone metabolic process
GO:0006605	0.445117	0.643476	21	334	protein targeting
GO:0002694	0.445373	0.645398	20	308	regulation of leukocyte activation
GO:0002708	0.445416	0.773604	3	40	positive regulation of lymphocyte mediated immunity
GO:0071398	0.445571	0.815146	2	23	cellular response to fatty acid
GO:0001893	0.445846	0.814572	2	24	maternal placenta development
GO:0006493	0.445967	0.746855	4	56	protein O-linked glycosylation
GO:0002090	0.446216	0.814676	2	23	regulation of receptor internalization
GO:0006874	0.446741	0.657468	15	225	cellular calcium ion homeostasis
GO:0055076	0.44688	0.702411	7	102	transition metal ion homeostasis
GO:0007098	0.446911	0.77223	3	41	centrosome cycle
GO:0007616	0.44704	0.813699	2	24	long-term memory
GO:0044255	0.448071	0.613948	45	714	cellular lipid metabolic process
GO:0070873	0.448176	0.812867	2	24	regulation of glycogen metabolic process
GO:0043281	0.449301	0.671566	11	165	regulation of cysteine-type endopeptidase activity involved in apoptotic process
GO:0007157	0.449418	0.811955	2	24	heterophilic cell-cell adhesion
GO:0006309	0.449679	0.811417	2	25	apoptotic DNA fragmentation
GO:0007229	0.449852	0.724883	5	72	integrin-mediated signaling pathway
GO:1901099	0.449883	0.811266	2	25	negative regulation of signal transduction in absence of ligand
GO:2001240	0.449883	0.811266	2	25	negative regulation of extrinsic apoptotic signaling pathway in absence of ligand
GO:0007006	0.45019	0.724437	5	74	mitochondrial membrane organization
GO:0010259	0.450717	0.810998	2	24	multicellular organismal aging
GO:0070670	0.450926	0.810497	2	25	response to interleukin-4
GO:0006873	0.451576	0.635481	22	338	cellular ion homeostasis
GO:0034405	0.454149	0.808459	2	24	response to fluid shear stress
GO:0001913	0.455372	0.807197	2	25	T cell mediated cytotoxicity
GO:0030260	0.45592	0.806464	2	26	entry into host cell
GO:0044409	0.45592	0.806464	2	26	entry into host
GO:0051806	0.45592	0.806464	2	26	entry into cell of other organism involved in symbiotic interaction
GO:0051828	0.45592	0.806464	2	26	entry into other organism involved in symbiotic interaction
GO:0052126	0.45592	0.806464	2	26	movement in host environment
GO:0052192	0.45592	0.806464	2	26	movement in environment of other organism involved in symbiotic interaction
GO:0034440	0.455965	0.719546	5	72	lipid oxidation
GO:0031123	0.456299	0.705043	6	88	RNA 3'-end processing
GO:0046134	0.457301	0.805431	2	26	pyrimidine nucleoside biosynthetic process
GO:0042981	0.457316	0.594941	66	1052	regulation of apoptotic process
GO:0042098	0.457739	0.683318	8	122	T cell proliferation
GO:0033619	0.457938	0.763459	3	40	membrane protein proteolysis
GO:0030522	0.458337	0.653768	13	203	intracellular receptor signaling pathway
GO:0006913	0.458549	0.632762	20	317	nucleocytoplasmic transport
GO:0022617	0.459531	0.691054	7	101	extracellular matrix disassembly
GO:0010827	0.459737	0.716233	5	72	regulation of glucose transport
GO:0070423	0.46002	0.803716	2	25	nucleotide-binding oligomerization domain containing signaling pathway
GO:0017156	0.460125	0.761319	3	42	calcium ion-dependent exocytosis
GO:0010862	0.461751	0.803162	2	23	positive regulation of pathway-restricted SMAD protein phosphorylation
GO:0006654	0.462189	0.80244	2	24	phosphatidic acid biosynthetic process
GO:0046473	0.462189	0.80244	2	24	phosphatidic acid metabolic process
GO:0043255	0.462288	0.732968	4	56	regulation of carbohydrate biosynthetic process
GO:0046676	0.462437	0.801893	2	25	negative regulation of insulin secretion
GO:0009060	0.462711	0.759189	3	42	aerobic respiration
GO:1901361	0.463462	0.592055	58	936	organic cyclic compound catabolic process
GO:0051928	0.464098	0.731526	4	55	positive regulation of calcium ion transport
GO:0051649	0.465703	0.577057	105	1710	establishment of localization in cell
GO:0043066	0.465782	0.605465	34	537	negative regulation of apoptotic process
GO:0018210	0.466263	0.729657	4	55	peptidyl-threonine modification
GO:0046131	0.467934	0.797377	2	26	pyrimidine ribonucleoside metabolic process
GO:0016486	0.468068	0.798375	2	23	peptide hormone processing
GO:0002687	0.468277	0.708757	5	71	positive regulation of leukocyte migration
GO:0032012	0.468694	0.753904	3	44	regulation of ARF protein signal transduction
GO:0045785	0.469051	0.665481	9	130	positive regulation of cell adhesion
GO:1901136	0.469676	0.594916	42	673	carbohydrate derivative catabolic process
GO:0035872	0.471249	0.752093	3	42	nucleotide-binding domain, leucine rich repeat containing receptor signaling pathway
GO:0009205	0.471963	0.597518	36	577	purine ribonucleoside triphosphate metabolic process
GO:0010631	0.472863	0.655285	10	147	epithelial cell migration
GO:0002064	0.473331	0.6691	8	118	epithelial cell development
GO:0010596	0.473441	0.79385	2	24	negative regulation of endothelial cell migration
GO:0035637	0.473525	0.704248	5	69	multicellular organismal signaling
GO:0009416	0.47374	0.631729	15	235	response to light stimulus
GO:0034613	0.475499	0.582565	53	866	cellular protein localization
GO:0051048	0.47581	0.676011	7	104	negative regulation of secretion
GO:0051004	0.475954	0.791188	2	26	regulation of lipoprotein lipase activity
GO:0009749	0.476072	0.701397	5	76	response to glucose
GO:0006665	0.476482	0.67539	7	104	sphingolipid metabolic process
GO:0021532	0.47664	0.790998	2	25	neural tube patterning
GO:1901606	0.476982	0.700809	5	73	alpha-amino acid catabolic process
GO:0032312	0.477379	0.78919	2	29	regulation of ARF GTPase activity
GO:0043534	0.477515	0.719729	4	56	blood vessel endothelial cell migration
GO:2000177	0.478067	0.746357	3	42	regulation of neural precursor cell proliferation
GO:0060396	0.478235	0.789409	2	26	growth hormone receptor signaling pathway
GO:0072577	0.478287	0.789714	2	25	endothelial cell apoptotic process
GO:0048146	0.478482	0.746369	3	40	positive regulation of fibroblast proliferation
GO:0002703	0.478856	0.684416	6	92	regulation of leukocyte mediated immunity
GO:0045777	0.479204	0.788998	2	25	positive regulation of blood pressure
GO:0050432	0.479451	0.788458	2	26	catecholamine secretion
GO:0042742	0.479479	0.683845	6	92	defense response to bacterium
GO:0070936	0.479713	0.74514	3	41	protein K48-linked ubiquitination
GO:0042461	0.480704	0.787154	2	27	photoreceptor cell development
GO:0071453	0.48117	0.68241	6	90	cellular response to oxygen levels
GO:1900739	0.481568	0.786474	2	27	regulation of protein insertion into mitochondrial membrane involved in apoptotic signaling pathway
GO:1900740	0.481568	0.786474	2	27	positive regulation of protein insertion into mitochondrial membrane involved in apoptotic signaling pathway
GO:0046660	0.481648	0.682155	6	87	female sex differentiation
GO:0005977	0.481665	0.715843	4	58	glycogen metabolic process
GO:0043624	0.481811	0.653078	9	144	cellular protein complex disassembly
GO:0035335	0.481873	0.715551	4	59	peptidyl-tyrosine dephosphorylation
GO:0008631	0.482119	0.786362	2	26	intrinsic apoptotic signaling pathway in response to oxidative stress
GO:0007405	0.48323	0.741801	3	43	neuroblast proliferation
GO:0050880	0.48409	0.66849	7	101	regulation of blood vessel size
GO:0000956	0.484244	0.644133	10	162	nuclear-transcribed mRNA catabolic process
GO:0035773	0.48509	0.78369	2	27	insulin secretion involved in cellular response to glucose stimulus
GO:0000077	0.485252	0.657664	8	126	DNA damage checkpoint
GO:0019827	0.485574	0.678418	6	89	stem cell maintenance
GO:0070231	0.485843	0.739738	3	42	T cell apoptotic process
GO:0002237	0.486021	0.627469	13	202	response to molecule of bacterial origin
GO:0009117	0.486187	0.570602	56	905	nucleotide metabolic process
GO:0044710	0.486203	0.5457	236	3854	single-organism metabolic process
GO:0009314	0.486386	0.603777	21	334	response to radiation
GO:0042310	0.48688	0.711572	4	55	vasoconstriction
GO:0032409	0.486959	0.665816	7	101	regulation of transporter activity
GO:0055085	0.487444	0.576078	44	707	transmembrane transport
GO:0043241	0.487747	0.640779	10	163	protein complex disassembly
GO:0070509	0.488062	0.781653	2	26	calcium ion import
GO:0009201	0.488347	0.737253	3	44	ribonucleoside triphosphate biosynthetic process
GO:0009199	0.488528	0.581269	36	581	ribonucleoside triphosphate metabolic process
GO:0042181	0.488656	0.78118	2	26	ketone biosynthetic process
GO:0051251	0.488991	0.629059	12	186	positive regulation of lymphocyte activation
GO:0002824	0.489939	0.736046	3	43	positive regulation of adaptive immune response based on somatic recombination of immune receptors built from immunoglobulin superfamily domains
GO:0010212	0.490358	0.662345	7	107	response to ionizing radiation
GO:0050830	0.490534	0.779349	2	27	defense response to Gram-positive bacterium
GO:0090501	0.491271	0.70753	4	56	RNA phosphodiester bond hydrolysis
GO:0050877	0.491388	0.580421	34	535	neurological system process
GO:0070727	0.491511	0.566768	53	871	cellular macromolecule localization
GO:0060048	0.491686	0.706925	4	58	cardiac muscle contraction
GO:0046471	0.491769	0.778357	2	27	phosphatidylglycerol metabolic process
GO:0035065	0.491858	0.777695	2	29	regulation of histone acetylation
GO:0043067	0.491869	0.560892	66	1062	regulation of programmed cell death
GO:0035150	0.491878	0.661164	7	102	regulation of tube size
GO:0044708	0.492007	0.607966	17	266	single-organism behavior
GO:0071378	0.492182	0.778026	2	27	cellular response to growth hormone stimulus
GO:0046390	0.492919	0.63025	11	173	ribose phosphate biosynthetic process
GO:0019369	0.492971	0.73326	3	44	arachidonic acid metabolic process
GO:0019216	0.494217	0.624033	12	186	regulation of lipid metabolic process
GO:0009144	0.494649	0.575233	36	583	purine nucleoside triphosphate metabolic process
GO:0031960	0.494783	0.658239	7	106	response to corticosteroid
GO:0035176	0.495525	0.775018	2	28	social behavior
GO:0051703	0.495525	0.775018	2	28	intraspecies interaction between organisms
GO:0019439	0.495527	0.561348	56	913	aromatic compound catabolic process
GO:0007218	0.495554	0.703232	4	60	neuropeptide signaling pathway
GO:0010942	0.495815	0.590751	23	362	positive regulation of cell death
GO:0046456	0.495922	0.731038	3	42	icosanoid biosynthetic process
GO:1901570	0.495922	0.731038	3	42	fatty acid derivative biosynthetic process
GO:0006073	0.496049	0.702893	4	59	cellular glucan metabolic process
GO:0044042	0.496049	0.702893	4	59	glucan metabolic process
GO:0042632	0.496623	0.729926	3	45	cholesterol homeostasis
GO:0001844	0.496772	0.774006	2	28	protein insertion into mitochondrial membrane involved in apoptotic signaling pathway
GO:0031124	0.497633	0.681771	5	76	mRNA 3'-end processing
GO:0051249	0.497882	0.602196	17	270	regulation of lymphocyte activation
GO:0019935	0.497942	0.729657	3	40	cyclic-nucleotide-mediated signaling
GO:0072006	0.498152	0.6817	5	71	nephron development
GO:2001242	0.498267	0.666232	6	96	regulation of intrinsic apoptotic signaling pathway
GO:0043069	0.498463	0.573409	34	544	negative regulation of programmed cell death
GO:0070373	0.499139	0.772391	2	27	negative regulation of ERK1 and ERK2 cascade
GO:0050863	0.4999	0.614018	13	205	regulation of T cell activation
GO:0006007	0.500167	0.698957	4	61	glucose catabolic process
GO:0006139	0.500469	0.530449	267	4425	nucleobase-containing compound metabolic process
GO:0032885	0.500989	0.77088	2	27	regulation of polysaccharide biosynthetic process
GO:1902476	0.501515	0.770135	2	28	chloride transmembrane transport
GO:0030166	0.501535	0.726318	3	41	proteoglycan biosynthetic process
GO:0006412	0.501617	0.581514	25	417	translation
GO:0016064	0.501826	0.677972	5	75	immunoglobulin mediated immune response
GO:0001990	0.50242	0.770416	2	25	regulation of systemic arterial blood pressure by hormone
GO:0006753	0.503366	0.553575	56	911	nucleoside phosphate metabolic process
GO:0016236	0.503383	0.724161	3	44	macroautophagy
GO:0007156	0.504129	0.649312	7	108	homophilic cell adhesion
GO:0046173	0.50413	0.768644	2	26	polyol biosynthetic process
GO:0007568	0.50465	0.613838	12	191	aging
GO:0006397	0.504802	0.587773	20	332	mRNA processing
GO:0072529	0.505488	0.767181	2	27	pyrimidine-containing compound catabolic process
GO:0019079	0.505536	0.694071	4	61	viral genome replication
GO:0090278	0.505581	0.767105	2	27	negative regulation of peptide hormone secretion
GO:0071241	0.5056	0.674467	5	75	cellular response to inorganic substance
GO:0044772	0.505975	0.580615	23	382	mitotic cell cycle phase transition
GO:0006814	0.506516	0.646996	7	109	sodium ion transport
GO:0003158	0.506941	0.693002	4	59	endothelium development
GO:0034394	0.507602	0.765432	2	27	protein localization to cell surface
GO:0006865	0.507744	0.645872	7	108	amino acid transport
GO:0006939	0.50818	0.672226	5	73	smooth muscle contraction
GO:0070228	0.50826	0.719848	3	44	regulation of lymphocyte apoptotic process
GO:0002684	0.508766	0.563188	34	550	positive regulation of immune system process
GO:0001944	0.509049	0.566213	31	485	vasculature development
GO:0030183	0.509157	0.671071	5	76	B cell differentiation
GO:0006334	0.509521	0.690122	4	64	nucleosome assembly
GO:0035264	0.509891	0.643824	7	108	multicellular organism growth
GO:0046503	0.511032	0.762257	2	28	glycerolipid catabolic process
GO:0050873	0.511361	0.762653	2	26	brown fat cell differentiation
GO:0071482	0.511365	0.688622	4	62	cellular response to light stimulus
GO:0030225	0.511398	0.762274	2	27	macrophage differentiation
GO:0050707	0.511568	0.668892	5	75	regulation of cytokine secretion
GO:0055092	0.512439	0.715804	3	46	sterol homeostasis
GO:0046928	0.512564	0.760975	2	28	regulation of neurotransmitter secretion
GO:0007626	0.512925	0.623607	9	136	locomotory behavior
GO:0051204	0.51401	0.759461	2	29	protein insertion into mitochondrial membrane
GO:0050798	0.515931	0.757842	2	29	activated T cell proliferation
GO:0072210	0.516485	0.758357	2	26	metanephric nephron development
GO:0030097	0.516631	0.572035	22	354	hemopoiesis
GO:0014066	0.517558	0.683336	4	58	regulation of phosphatidylinositol 3-kinase signaling
GO:0007338	0.517661	0.682905	4	61	single fertilization
GO:0034622	0.518126	0.560774	28	469	cellular macromolecular complex assembly
GO:0021795	0.518136	0.756963	2	26	cerebral cortex cell migration
GO:0031669	0.518156	0.635804	7	110	cellular response to nutrient levels
GO:0016601	0.518619	0.7562	2	27	Rac protein signal transduction
GO:0046364	0.518919	0.681433	4	64	monosaccharide biosynthetic process
GO:0030104	0.519457	0.75516	2	28	water homeostasis
GO:0051453	0.519567	0.754761	2	29	regulation of intracellular pH
GO:0019080	0.520331	0.660053	5	83	viral gene expression
GO:0031102	0.520485	0.754286	2	28	neuron projection regeneration
GO:0050918	0.520597	0.709148	3	42	positive chemotaxis
GO:0009746	0.521148	0.659483	5	80	response to hexose
GO:0071496	0.521292	0.597571	12	191	cellular response to external stimulus
GO:0043901	0.521724	0.659082	5	78	negative regulation of multi-organism process
GO:0000041	0.522204	0.658551	5	79	transition metal ion transport
GO:0008064	0.522395	0.643308	6	97	regulation of actin polymerization or depolymerization
GO:0034728	0.52295	0.657502	5	84	nucleosome organization
GO:0055081	0.523068	0.752083	2	28	anion homeostasis
GO:0043001	0.523743	0.751837	2	27	Golgi to plasma membrane protein transport
GO:0015807	0.523946	0.751663	2	27	L-amino acid transport
GO:0034655	0.524418	0.534023	53	874	nucleobase-containing compound catabolic process
GO:0071222	0.524568	0.641386	6	94	cellular response to lipopolysaccharide
GO:0032640	0.524737	0.676098	4	63	tumor necrosis factor production
GO:0032680	0.524737	0.676098	4	63	regulation of tumor necrosis factor production
GO:0032313	0.525166	0.750285	2	28	regulation of Rab GTPase activity
GO:0016570	0.525969	0.58421	14	237	histone modification
GO:0002792	0.526066	0.749511	2	28	negative regulation of peptide secretion
GO:0055072	0.526353	0.654752	5	77	iron ion homeostasis
GO:0072523	0.526548	0.542626	37	604	purine-containing compound catabolic process
GO:0044403	0.526607	0.540802	39	657	symbiosis, encompassing mutualism through parasitism
GO:0044419	0.526607	0.540802	39	657	interspecies interaction between organisms
GO:0006308	0.526765	0.654136	5	80	DNA catabolic process
GO:0010921	0.526766	0.654599	5	74	regulation of phosphatase activity
GO:0019692	0.52693	0.748167	2	30	deoxyribose phosphate metabolic process
GO:0006611	0.52697	0.702823	3	45	protein export from nucleus
GO:0097190	0.527558	0.548864	30	491	apoptotic signaling pathway
GO:0060428	0.527968	0.74756	2	29	lung epithelium development
GO:0048844	0.528031	0.702022	3	44	artery morphogenesis
GO:0030574	0.528377	0.67311	4	59	collagen catabolic process
GO:0001666	0.52844	0.585966	13	209	response to hypoxia
GO:0002437	0.529096	0.746897	2	28	inflammatory response to antigenic stimulus
GO:0006721	0.529205	0.672216	4	60	terpenoid metabolic process
GO:0006584	0.530131	0.745687	2	29	catecholamine metabolic process
GO:0009712	0.530131	0.745687	2	29	catechol-containing compound metabolic process
GO:0051353	0.530131	0.746338	2	27	positive regulation of oxidoreductase activity
GO:0006399	0.530643	0.623611	7	112	tRNA metabolic process
GO:0002821	0.530884	0.699072	3	46	positive regulation of adaptive immune response
GO:0000187	0.53098	0.623239	7	113	activation of MAPK activity
GO:0006633	0.531261	0.623054	7	111	fatty acid biosynthetic process
GO:0010906	0.531477	0.649848	5	77	regulation of glucose metabolic process
GO:0050732	0.531933	0.744121	2	29	negative regulation of peptidyl-tyrosine phosphorylation
GO:0045927	0.532831	0.611886	8	128	positive regulation of growth
GO:1901564	0.532876	0.5111	100	1638	organonitrogen compound metabolic process
GO:0032006	0.532915	0.743264	2	29	regulation of TOR signaling
GO:0048009	0.533315	0.743572	2	27	insulin-like growth factor receptor signaling pathway
GO:0070252	0.534623	0.695785	3	45	actin-mediated cell contraction
GO:0044093	0.534656	0.518932	64	1039	positive regulation of molecular function
GO:0009156	0.535104	0.666312	4	63	ribonucleoside monophosphate biosynthetic process
GO:0032101	0.535298	0.543722	28	450	regulation of response to external stimulus
GO:0051298	0.53553	0.740682	2	30	centrosome duplication
GO:0071260	0.536122	0.665667	4	60	cellular response to mechanical stimulus
GO:0003013	0.536234	0.559065	19	300	circulatory system process
GO:0043462	0.53668	0.739967	2	29	regulation of ATPase activity
GO:0072527	0.536707	0.664891	4	62	pyrimidine-containing compound metabolic process
GO:0050906	0.53695	0.6938	3	44	detection of stimulus involved in sensory perception
GO:0035023	0.537002	0.607895	8	125	regulation of Rho protein signal transduction
GO:0045980	0.537294	0.739427	2	29	negative regulation of nucleotide metabolic process
GO:0035690	0.538765	0.692112	3	44	cellular response to drug
GO:0090100	0.539438	0.662621	4	59	positive regulation of transmembrane receptor protein serine/threonine kinase signaling pathway
GO:2000106	0.539589	0.661935	4	64	regulation of leukocyte apoptotic process
GO:0045921	0.539635	0.737363	2	29	positive regulation of exocytosis
GO:0043434	0.53978	0.555372	19	314	response to peptide hormone
GO:0032945	0.539915	0.690868	3	45	negative regulation of mononuclear cell proliferation
GO:0050672	0.539915	0.690868	3	45	negative regulation of lymphocyte proliferation
GO:0032483	0.539925	0.737107	2	29	regulation of Rab protein signal transduction
GO:0070534	0.540085	0.736667	2	30	protein K63-linked ubiquitination
GO:0043269	0.541469	0.559059	17	271	regulation of ion transport
GO:0035303	0.541801	0.624767	6	92	regulation of dephosphorylation
GO:0072522	0.543342	0.580721	11	180	purine-containing compound biosynthetic process
GO:0048646	0.543589	0.518803	46	738	anatomical structure formation involved in morphogenesis
GO:0032570	0.543676	0.733476	2	30	response to progesterone
GO:0016569	0.544711	0.565482	14	240	covalent chromatin modification
GO:0006875	0.544873	0.550353	19	304	cellular metal ion homeostasis
GO:0090304	0.545164	0.487515	217	3630	nucleic acid metabolic process
GO:0060333	0.547556	0.654378	4	63	interferon-gamma-mediated signaling pathway
GO:0009063	0.54779	0.618698	6	95	cellular amino acid catabolic process
GO:0007040	0.548125	0.729493	2	30	lysosome organization
GO:0030324	0.548446	0.588468	9	142	lung development
GO:0002204	0.548617	0.72905	2	30	somatic recombination of immunoglobulin genes involved in immune response
GO:0002208	0.548617	0.72905	2	30	somatic diversification of immunoglobulins involved in immune response
GO:0045190	0.548617	0.72905	2	30	isotype switching
GO:0006692	0.549333	0.72871	2	29	prostanoid metabolic process
GO:0006693	0.549333	0.72871	2	29	prostaglandin metabolic process
GO:0031644	0.550313	0.728509	2	27	regulation of neurological system process
GO:0002695	0.550526	0.615994	6	95	negative regulation of leukocyte activation
GO:0032984	0.550665	0.579109	10	170	macromolecular complex disassembly
GO:0006402	0.551014	0.578759	10	170	mRNA catabolic process
GO:0071704	0.551467	0.478011	455	7544	organic substance metabolic process
GO:0006282	0.552827	0.678371	3	47	regulation of DNA repair
GO:0044085	0.553096	0.491904	94	1558	cellular component biogenesis
GO:0032881	0.554043	0.724142	2	30	regulation of polysaccharide metabolic process
GO:0035384	0.554547	0.723992	2	29	thioester biosynthetic process
GO:0071616	0.554547	0.723992	2	29	acyl-CoA biosynthetic process
GO:0015711	0.554921	0.551669	15	249	organic anion transport
GO:0002253	0.555341	0.537337	20	332	activation of immune response
GO:0061041	0.555618	0.626337	5	77	regulation of wound healing
GO:0002040	0.555763	0.676462	3	42	sprouting angiogenesis
GO:0072080	0.556361	0.722029	2	30	nephron tubule development
GO:0043967	0.556749	0.720861	2	33	histone H4 acetylation
GO:0051606	0.557978	0.566106	11	176	detection of stimulus
GO:0035094	0.55808	0.720767	2	29	response to nicotine
GO:0000289	0.558177	0.720367	2	30	nuclear-transcribed mRNA poly(A) tail shortening
GO:0070206	0.558389	0.720484	2	29	protein trimerization
GO:0051259	0.558612	0.534057	20	328	protein oligomerization
GO:0044238	0.558781	0.470501	441	7320	primary metabolic process
GO:0051238	0.558859	0.672764	3	46	sequestering of metal ion
GO:0002011	0.559091	0.719529	2	30	morphogenesis of an epithelial sheet
GO:0006152	0.559117	0.513647	33	545	purine nucleoside catabolic process
GO:0046130	0.559117	0.513647	33	545	purine ribonucleoside catabolic process
GO:0072657	0.559123	0.550946	14	240	protein localization to membrane
GO:0009141	0.559202	0.510589	36	598	nucleoside triphosphate metabolic process
GO:0007585	0.560019	0.671485	3	47	respiratory gaseous exchange
GO:0072528	0.56027	0.718154	2	31	pyrimidine-containing compound biosynthetic process
GO:0009164	0.560596	0.511113	34	562	nucleoside catabolic process
GO:0032321	0.560975	0.641296	4	63	positive regulation of Rho GTPase activity
GO:0010923	0.561998	0.669741	3	46	negative regulation of phosphatase activity
GO:0031668	0.562278	0.582421	8	132	cellular response to extracellular stimulus
GO:0048593	0.562829	0.619026	5	79	camera-type eye morphogenesis
GO:0070371	0.563151	0.581647	8	129	ERK1 and ERK2 cascade
GO:0071706	0.563221	0.63878	4	66	tumor necrosis factor superfamily cytokine production
GO:0033077	0.563933	0.638276	4	64	T cell differentiation in thymus
GO:0050864	0.564603	0.61718	5	80	regulation of B cell activation
GO:0030218	0.564846	0.616721	5	83	erythrocyte differentiation
GO:0060675	0.564932	0.667255	3	44	ureteric bud morphogenesis
GO:0042752	0.566383	0.712786	2	30	regulation of circadian rhythm
GO:0032465	0.56656	0.712325	2	31	regulation of cytokinesis
GO:0002456	0.567277	0.664148	3	49	T cell mediated immunity
GO:0043207	0.568393	0.508818	29	487	response to external biotic stimulus
GO:0010660	0.569331	0.710351	2	29	regulation of muscle cell apoptotic process
GO:0051240	0.569561	0.508997	28	460	positive regulation of multicellular organismal process
GO:1901983	0.569577	0.708967	2	33	regulation of protein acetylation
GO:2000756	0.569577	0.708967	2	33	regulation of peptidyl-lysine acetylation
GO:0016358	0.57008	0.58443	7	111	dendrite development
GO:0032271	0.570889	0.595185	6	103	regulation of protein polymerization
GO:0006790	0.571005	0.54305	13	214	sulfur compound metabolic process
GO:0051924	0.571242	0.573443	8	129	regulation of calcium ion transport
GO:0015718	0.571962	0.60958	5	83	monocarboxylic acid transport
GO:0070271	0.571996	0.49339	41	683	protein complex biogenesis
GO:0033138	0.573593	0.658278	3	47	positive regulation of peptidyl-serine phosphorylation
GO:0006998	0.573644	0.657915	3	49	nuclear envelope organization
GO:0007017	0.574286	0.511912	23	391	microtubule-based process
GO:0030335	0.574547	0.531848	15	238	positive regulation of cell migration
GO:0006473	0.574568	0.591309	6	106	protein acetylation
GO:0032414	0.575127	0.705244	2	28	positive regulation of ion transmembrane transporter activity
GO:0050680	0.575169	0.606639	5	79	negative regulation of epithelial cell proliferation
GO:0021587	0.575219	0.704188	2	31	cerebellum morphogenesis
GO:0044243	0.575861	0.626509	4	63	multicellular organismal catabolic process
GO:0030323	0.575956	0.56055	9	145	respiratory tube development
GO:0071407	0.576018	0.542542	12	194	cellular response to organic cyclic compound
GO:0006937	0.576538	0.577765	7	113	regulation of muscle contraction
GO:0033559	0.576626	0.604868	5	83	unsaturated fatty acid metabolic process
GO:0022411	0.577239	0.510788	22	371	cellular component disassembly
GO:0060341	0.578017	0.488032	40	659	regulation of cellular localization
GO:0030808	0.578025	0.603594	5	81	regulation of nucleotide biosynthetic process
GO:1900371	0.578025	0.603594	5	81	regulation of purine nucleotide biosynthetic process
GO:0034341	0.578096	0.587965	6	101	response to interferon-gamma
GO:0009948	0.578443	0.701123	2	31	anterior/posterior axis specification
GO:0050768	0.578617	0.60292	5	82	negative regulation of neurogenesis
GO:0006488	0.579479	0.699584	2	33	dolichol-linked oligosaccharide biosynthetic process
GO:0016079	0.579988	0.699363	2	32	synaptic vesicle exocytosis
GO:0008306	0.580441	0.65151	3	47	associative learning
GO:0071219	0.581289	0.58481	6	99	cellular response to molecule of bacterial origin
GO:0070664	0.581478	0.650317	3	48	negative regulation of leukocyte proliferation
GO:0048566	0.581578	0.699107	2	28	embryonic digestive tract development
GO:1901658	0.58241	0.488826	34	567	glycosyl compound catabolic process
GO:0050730	0.58368	0.552493	9	149	regulation of peptidyl-tyrosine phosphorylation
GO:0050778	0.583814	0.502152	23	388	positive regulation of immune response
GO:0022408	0.58397	0.696131	2	30	negative regulation of cell-cell adhesion
GO:0007257	0.58408	0.695432	2	32	activation of JUN kinase activity
GO:0001657	0.584215	0.597604	5	77	ureteric bud development
GO:0050994	0.584868	0.694959	2	31	regulation of lipid catabolic process
GO:0046460	0.585185	0.646779	3	47	neutral lipid biosynthetic process
GO:0046463	0.585185	0.646779	3	47	acylglycerol biosynthetic process
GO:0071214	0.585228	0.538067	11	185	cellular response to abiotic stimulus
GO:0019693	0.585502	0.476768	45	750	ribose phosphate metabolic process
GO:0009262	0.585897	0.693407	2	33	deoxyribonucleotide metabolic process
GO:0001909	0.586097	0.645396	3	50	leukocyte mediated cytotoxicity
GO:0034641	0.586452	0.443532	284	4748	cellular nitrogen compound metabolic process
GO:0006635	0.586516	0.644976	3	50	fatty acid beta-oxidation
GO:0051057	0.587301	0.692605	2	31	positive regulation of small GTPase mediated signal transduction
GO:0031498	0.587371	0.788388	1	16	chromatin disassembly
GO:0021536	0.588178	0.593013	5	84	diencephalon development
GO:0002449	0.588322	0.555702	8	135	lymphocyte mediated immunity
GO:0048641	0.588653	0.642978	3	49	regulation of skeletal muscle tissue development
GO:0071456	0.588793	0.592381	5	84	cellular response to hypoxia
GO:0009628	0.58893	0.472613	46	765	response to abiotic stimulus
GO:0002433	0.589147	0.612649	4	67	immune response-regulating cell surface receptor signaling pathway involved in phagocytosis
GO:0038096	0.589147	0.612649	4	67	Fc-gamma receptor signaling pathway involved in phagocytosis
GO:0048546	0.58971	0.642406	3	46	digestive tract morphogenesis
GO:0032940	0.590501	0.4777	37	615	secretion by cell
GO:0050670	0.590652	0.553324	8	134	regulation of lymphocyte proliferation
GO:0050709	0.591334	0.688679	2	31	negative regulation of protein secretion
GO:0048259	0.591701	0.639903	3	49	regulation of receptor-mediated endocytosis
GO:0051345	0.591755	0.487601	27	444	positive regulation of hydrolase activity
GO:0006369	0.592858	0.686896	2	32	termination of RNA polymerase II transcription
GO:0061326	0.593253	0.686508	2	32	renal tubule development
GO:0042454	0.593709	0.478218	33	553	ribonucleoside catabolic process
GO:0009584	0.593719	0.608165	4	65	detection of visible light
GO:0033865	0.593749	0.686021	2	32	nucleoside bisphosphate metabolic process
GO:0033875	0.593749	0.686021	2	32	ribonucleoside bisphosphate metabolic process
GO:0034032	0.593749	0.686021	2	32	purine nucleoside bisphosphate metabolic process
GO:0043124	0.593912	0.685587	2	33	negative regulation of I-kappaB kinase/NF-kappaB signaling
GO:0061383	0.594399	0.685382	2	32	trabecula morphogenesis
GO:0030041	0.594795	0.586121	5	85	actin filament polymerization
GO:0007224	0.595173	0.585729	5	85	smoothened signaling pathway
GO:0033554	0.595615	0.455206	69	1160	cellular response to stress
GO:0044242	0.595655	0.557757	7	120	cellular lipid catabolic process
GO:0065003	0.595657	0.460278	56	944	macromolecular complex assembly
GO:0006869	0.595925	0.526973	11	185	lipid transport
GO:2000147	0.595965	0.509679	15	242	positive regulation of cell motility
GO:0032755	0.596937	0.682604	2	33	positive regulation of interleukin-6 production
GO:0051250	0.597061	0.583911	5	83	negative regulation of lymphocyte activation
GO:2001021	0.597097	0.682721	2	32	negative regulation of response to DNA damage stimulus
GO:0009617	0.597309	0.50481	16	272	response to bacterium
GO:0016051	0.597755	0.537778	9	153	carbohydrate biosynthetic process
GO:0038094	0.597996	0.60346	4	68	Fc-gamma receptor signaling pathway
GO:0044744	0.598492	0.582353	5	84	protein targeting to nucleus
GO:0030262	0.598713	0.680845	2	33	apoptotic nuclear changes
GO:0046651	0.599136	0.529483	10	170	lymphocyte proliferation
GO:0032944	0.599615	0.54396	8	135	regulation of mononuclear cell proliferation
GO:0035020	0.599757	0.68038	2	31	regulation of Rac protein signal transduction
GO:0051289	0.600589	0.630551	3	51	protein homotetramerization
GO:0006915	0.60062	0.445795	84	1401	apoptotic process
GO:0016573	0.600703	0.5796	5	91	histone acetylation
GO:0042558	0.600729	0.679118	2	32	pteridine-containing compound metabolic process
GO:0006694	0.601264	0.552028	7	117	steroid biosynthetic process
GO:0051205	0.601505	0.677806	2	34	protein insertion into membrane
GO:0007584	0.601545	0.541975	8	134	response to nutrient
GO:0006352	0.601572	0.515795	12	209	DNA-templated transcription, initiation
GO:0001658	0.602023	0.629539	3	48	branching involved in ureteric bud morphogenesis
GO:0060416	0.602716	0.676857	2	33	response to growth hormone
GO:0032147	0.602998	0.509866	13	220	activation of protein kinase activity
GO:0006629	0.603221	0.452062	57	948	lipid metabolic process
GO:0006986	0.603252	0.549739	7	122	response to unfolded protein
GO:0006754	0.603909	0.675664	2	33	ATP biosynthetic process
GO:0070372	0.603958	0.549205	7	117	regulation of ERK1 and ERK2 cascade
GO:0043270	0.604126	0.549116	7	115	positive regulation of ion transport
GO:0007205	0.604265	0.675586	2	32	protein kinase C-activating G-protein coupled receptor signaling pathway
GO:0017015	0.604557	0.57582	5	87	regulation of transforming growth factor beta receptor signaling pathway
GO:0046717	0.604613	0.596687	4	67	acid secretion
GO:0055007	0.60503	0.596562	4	64	cardiac muscle cell differentiation
GO:0006636	0.605458	0.625686	3	50	unsaturated fatty acid biosynthetic process
GO:0030216	0.605935	0.595306	4	67	keratinocyte differentiation
GO:0006096	0.606374	0.624591	3	51	glycolysis
GO:0031279	0.606637	0.624621	3	49	regulation of cyclase activity
GO:0007528	0.607112	0.67218	2	34	neuromuscular junction development
GO:0045860	0.60769	0.47742	23	387	positive regulation of protein kinase activity
GO:0007266	0.60823	0.592906	4	67	Rho protein signal transduction
GO:0009118	0.60852	0.482599	20	334	regulation of nucleoside metabolic process
GO:0002673	0.608567	0.622466	3	50	regulation of acute inflammatory response
GO:0031647	0.60873	0.556202	6	101	regulation of protein stability
GO:0019184	0.608758	0.769593	1	16	nonribosomal peptide biosynthetic process
GO:0018393	0.608844	0.571008	5	92	internal peptidyl-lysine acetylation
GO:0006082	0.609154	0.449402	50	842	organic acid metabolic process
GO:0045787	0.609532	0.555303	6	102	positive regulation of cell cycle
GO:0009127	0.609554	0.621149	3	52	purine nucleoside monophosphate biosynthetic process
GO:0009168	0.609554	0.621149	3	52	purine ribonucleoside monophosphate biosynthetic process
GO:0036294	0.610574	0.569562	5	86	cellular response to decreased oxygen levels
GO:0009200	0.611011	0.767546	1	16	deoxyribonucleoside triphosphate metabolic process
GO:0045010	0.61141	0.767183	1	16	actin nucleation
GO:0090207	0.611581	0.767026	1	16	regulation of triglyceride metabolic process
GO:0051641	0.612029	0.428377	114	1914	cellular localization
GO:0021987	0.61205	0.588993	4	66	cerebral cortex development
GO:0009260	0.612074	0.515845	10	172	ribonucleotide biosynthetic process
GO:0015850	0.612102	0.540455	7	121	organic hydroxy compound transport
GO:0032943	0.612387	0.515514	10	172	mononuclear cell proliferation
GO:2001257	0.612648	0.618533	3	48	regulation of cation channel activity
GO:0043623	0.613871	0.487402	16	279	cellular protein complex assembly
GO:0045931	0.613972	0.665214	2	34	positive regulation of mitotic cell cycle
GO:0030534	0.614489	0.550113	6	101	adult behavior
GO:0006026	0.615738	0.614547	3	53	aminoglycan catabolic process
GO:0009147	0.615756	0.763194	1	16	pyrimidine nucleoside triphosphate metabolic process
GO:0032103	0.616071	0.511844	10	163	positive regulation of response to external stimulus
GO:0001522	0.61627	0.762719	1	16	pseudouridine synthesis
GO:0009124	0.616351	0.584065	4	70	nucleoside monophosphate biosynthetic process
GO:0051049	0.617255	0.437135	58	962	regulation of transport
GO:0007030	0.617702	0.612764	3	51	Golgi organization
GO:0045807	0.618395	0.582084	4	68	positive regulation of endocytosis
GO:0042104	0.618433	0.760713	1	16	positive regulation of activated T cell proliferation
GO:0001523	0.61863	0.612092	3	49	retinoid metabolic process
GO:0051588	0.618648	0.660414	2	34	regulation of neurotransmitter transport
GO:0048534	0.618664	0.46591	23	391	hematopoietic or lymphoid organ development
GO:0016054	0.619073	0.508407	10	173	organic acid catabolic process
GO:0046395	0.619073	0.508407	10	173	carboxylic acid catabolic process
GO:0006325	0.619237	0.461838	25	441	chromatin organization
GO:0097178	0.619395	0.759816	1	16	ruffle assembly
GO:1901654	0.619968	0.559528	5	87	response to ketone
GO:1902743	0.619988	0.758583	1	17	regulation of lamellipodium organization
GO:0033674	0.620918	0.461814	24	406	positive regulation of kinase activity
GO:0021575	0.621499	0.657736	2	33	hindbrain morphogenesis
GO:0048813	0.622346	0.577876	4	68	dendrite morphogenesis
GO:0033273	0.623062	0.577209	4	67	response to vitamin
GO:0016042	0.623752	0.497515	11	192	lipid catabolic process
GO:0050482	0.624141	0.75536	1	16	arachidonic acid secretion
GO:0009142	0.624634	0.605137	3	53	nucleoside triphosphate biosynthetic process
GO:0034243	0.62485	0.754689	1	16	regulation of transcription elongation from RNA polymerase II promoter
GO:0070243	0.624929	0.754614	1	16	regulation of thymocyte apoptotic process
GO:0055123	0.625045	0.539018	6	98	digestive system development
GO:0009264	0.626566	0.752367	1	17	deoxyribonucleotide catabolic process
GO:0001974	0.627066	0.651935	2	33	blood vessel remodeling
GO:0044764	0.627331	0.441179	35	616	multi-organism cellular process
GO:0035270	0.627536	0.551554	5	85	endocrine system development
GO:0043618	0.627582	0.650622	2	36	regulation of transcription from RNA polymerase II promoter in response to stress
GO:0031497	0.628737	0.570326	4	76	chromatin assembly
GO:0035137	0.628804	0.650403	2	32	hindlimb morphogenesis
GO:0002460	0.628885	0.504752	9	156	adaptive immune response based on somatic recombination of immune receptors built from immunoglobulin superfamily domains
GO:0072330	0.630011	0.503543	9	156	monocarboxylic acid biosynthetic process
GO:0010657	0.630045	0.648805	2	33	muscle cell apoptotic process
GO:0051272	0.630206	0.473561	15	248	positive regulation of cellular component movement
GO:0034754	0.630245	0.569496	4	67	cellular hormone metabolic process
GO:0021545	0.630276	0.648855	2	32	cranial nerve development
GO:0006220	0.63044	0.647856	2	35	pyrimidine nucleotide metabolic process
GO:0070663	0.630493	0.511071	8	139	regulation of leukocyte proliferation
GO:0032094	0.630632	0.748467	1	17	response to food
GO:0016192	0.630659	0.425997	52	889	vesicle-mediated transport
GO:0016578	0.630896	0.748913	1	16	histone deubiquitination
GO:0016071	0.631319	0.443489	29	516	mRNA metabolic process
GO:0001707	0.631481	0.598094	3	51	mesoderm formation
GO:0050866	0.631531	0.531759	6	103	negative regulation of cell activation
GO:0031076	0.631725	0.647033	2	33	embryonic camera-type eye development
GO:0001701	0.63176	0.462835	18	310	in utero embryonic development
GO:0050731	0.631903	0.531254	6	105	positive regulation of peptidyl-tyrosine phosphorylation
GO:0051339	0.632131	0.597394	3	51	regulation of lyase activity
GO:0055088	0.63223	0.566969	4	71	lipid homeostasis
GO:0006706	0.632761	0.747111	1	16	steroid catabolic process
GO:0051784	0.632889	0.596289	3	53	negative regulation of nuclear division
GO:0030858	0.632981	0.645704	2	33	positive regulation of epithelial cell differentiation
GO:0015697	0.633101	0.746782	1	16	quaternary ammonium group transport
GO:0007026	0.633199	0.746686	1	16	negative regulation of microtubule depolymerization
GO:1902041	0.63351	0.644867	2	34	regulation of extrinsic apoptotic signaling pathway via death domain receptors
GO:0038032	0.633702	0.644664	2	34	termination of G-protein coupled receptor signaling pathway
GO:0002431	0.634324	0.5647	4	71	Fc receptor mediated stimulatory signaling pathway
GO:0072594	0.634783	0.448841	23	402	establishment of protein localization to organelle
GO:0048610	0.634998	0.456896	19	328	cellular process involved in reproduction
GO:2000404	0.635256	0.744686	1	16	regulation of T cell migration
GO:0043436	0.635759	0.422287	49	834	oxoacid metabolic process
GO:0008219	0.635907	0.407222	94	1580	cell death
GO:0009226	0.636471	0.743499	1	16	nucleotide-sugar biosynthetic process
GO:0019217	0.63667	0.592198	3	53	regulation of fatty acid metabolic process
GO:0045862	0.636976	0.561728	4	72	positive regulation of proteolysis
GO:0006417	0.637197	0.482997	11	198	regulation of translation
GO:0043065	0.637292	0.452214	20	339	positive regulation of apoptotic process
GO:0006612	0.6378	0.502929	8	147	protein targeting to membrane
GO:0009235	0.63784	0.742156	1	16	cobalamin metabolic process
GO:0043393	0.638403	0.524151	6	106	regulation of protein binding
GO:0065004	0.638601	0.539048	5	93	protein-DNA complex assembly
GO:0071824	0.638706	0.523496	6	113	protein-DNA complex subunit organization
GO:0033866	0.638708	0.741303	1	16	nucleoside bisphosphate biosynthetic process
GO:0034030	0.638708	0.741303	1	16	ribonucleoside bisphosphate biosynthetic process
GO:0034033	0.638708	0.741303	1	16	purine nucleoside bisphosphate biosynthetic process
GO:0021697	0.639293	0.740726	1	16	cerebellar cortex formation
GO:0009259	0.639459	0.421451	44	748	ribonucleotide metabolic process
GO:0071354	0.639595	0.740428	1	16	cellular response to interleukin-6
GO:0032715	0.639978	0.739331	1	17	negative regulation of interleukin-6 production
GO:0001934	0.639979	0.432079	31	528	positive regulation of protein phosphorylation
GO:0071514	0.640492	0.739541	1	16	genetic imprinting
GO:0045766	0.640757	0.537278	5	84	positive regulation of angiogenesis
GO:0012501	0.641252	0.403864	84	1416	programmed cell death
GO:0006333	0.641384	0.535781	5	97	chromatin assembly or disassembly
GO:0033993	0.641679	0.430304	31	523	response to lipid
GO:0016265	0.641985	0.400925	94	1582	death
GO:0045132	0.64207	0.737976	1	16	meiotic chromosome segregation
GO:0043966	0.642089	0.634943	2	37	histone H3 acetylation
GO:0042771	0.642392	0.635099	2	35	intrinsic apoptotic signaling pathway in response to DNA damage by p53 class mediator
GO:0006414	0.642394	0.534784	5	95	translational elongation
GO:0006690	0.64266	0.555512	4	72	icosanoid metabolic process
GO:1901568	0.64266	0.555512	4	72	fatty acid derivative metabolic process
GO:0051937	0.643227	0.634196	2	35	catecholamine transport
GO:0010639	0.644107	0.481344	10	181	negative regulation of organelle organization
GO:1900024	0.644154	0.735898	1	16	regulation of substrate adhesion-dependent cell spreading
GO:0006081	0.644452	0.633134	2	34	cellular aldehyde metabolic process
GO:0016447	0.644524	0.632542	2	36	somatic recombination of immunoglobulin gene segments
GO:0002250	0.645229	0.48026	10	175	adaptive immune response
GO:1901652	0.64539	0.445766	19	333	response to peptide
GO:0051336	0.645612	0.412565	48	804	regulation of hydrolase activity
GO:0009066	0.6466	0.630536	2	35	aspartate family amino acid metabolic process
GO:0061028	0.646862	0.73318	1	16	establishment of endothelial barrier
GO:2000058	0.646895	0.733147	1	16	regulation of protein ubiquitination involved in ubiquitin-dependent protein catabolic process
GO:0010038	0.646985	0.467493	12	207	response to metal ion
GO:0002429	0.647143	0.478133	10	177	immune response-activating cell surface receptor signaling pathway
GO:0032319	0.647213	0.51461	6	104	regulation of Rho GTPase activity
GO:0010644	0.64775	0.732284	1	16	cell communication by electrical coupling
GO:0046636	0.648246	0.731783	1	16	negative regulation of alpha-beta T cell activation
GO:0008211	0.648625	0.731399	1	16	glucocorticoid metabolic process
GO:0002520	0.648649	0.432415	24	414	immune system development
GO:0001823	0.648762	0.73126	1	16	mesonephros development
GO:0009150	0.649876	0.411161	43	735	purine ribonucleotide metabolic process
GO:0090257	0.650074	0.48983	8	138	regulation of muscle system process
GO:0032007	0.65069	0.727905	1	18	negative regulation of TOR signaling
GO:0007189	0.65085	0.625891	2	35	adenylate cyclase-activating G-protein coupled receptor signaling pathway
GO:0045598	0.651333	0.546118	4	70	regulation of fat cell differentiation
GO:1901796	0.651413	0.625273	2	35	regulation of signal transduction by p53 class mediator
GO:0033081	0.65146	0.727774	1	17	regulation of T cell differentiation in thymus
GO:0016458	0.652106	0.544989	4	73	gene silencing
GO:0031122	0.652118	0.726442	1	18	cytoplasmic microtubule organization
GO:0015701	0.652165	0.726393	1	18	bicarbonate transport
GO:0090023	0.652705	0.727244	1	16	positive regulation of neutrophil chemotaxis
GO:1902624	0.652705	0.727244	1	16	positive regulation of neutrophil migration
GO:0070972	0.65281	0.508009	6	113	protein localization to endoplasmic reticulum
GO:0022029	0.652828	0.624269	2	33	telencephalon cell migration
GO:0006903	0.653216	0.622571	2	38	vesicle targeting
GO:0032757	0.653281	0.726653	1	16	positive regulation of interleukin-8 production
GO:0072073	0.653294	0.574068	3	52	kidney epithelium development
GO:0060716	0.653793	0.72538	1	17	labyrinthine layer blood vessel development
GO:0070838	0.653814	0.45558	13	226	divalent metal ion transport
GO:0009067	0.653898	0.726019	1	16	aspartate family amino acid biosynthetic process
GO:0010608	0.654092	0.436401	19	336	posttranscriptional regulation of gene expression
GO:0009152	0.654405	0.476917	9	161	purine ribonucleotide biosynthetic process
GO:0035966	0.654494	0.494345	7	128	response to topologically incorrect protein
GO:0044702	0.654742	0.409756	38	645	single organism reproductive process
GO:0034105	0.654768	0.724376	1	17	positive regulation of tissue remodeling
GO:0043537	0.654774	0.725118	1	16	negative regulation of blood vessel endothelial cell migration
GO:0006475	0.654882	0.520877	5	97	internal protein amino acid acetylation
GO:0001832	0.654883	0.724257	1	17	blastocyst growth
GO:0030101	0.655005	0.62082	2	37	natural killer cell activation
GO:0000380	0.655039	0.722838	1	19	alternative mRNA splicing, via spliceosome
GO:0035295	0.655048	0.427344	23	388	tube development
GO:0070266	0.655086	0.724796	1	16	necroptotic process
GO:0042180	0.655165	0.469351	10	178	cellular ketone metabolic process
GO:0050852	0.655257	0.52087	5	90	T cell receptor signaling pathway
GO:0006029	0.655263	0.541837	4	69	proteoglycan metabolic process
GO:0043933	0.655325	0.392401	72	1234	macromolecular complex subunit organization
GO:0046530	0.655368	0.620418	2	37	photoreceptor cell differentiation
GO:0090181	0.655517	0.723601	1	17	regulation of cholesterol metabolic process
GO:0072525	0.655534	0.723584	1	17	pyridine-containing compound biosynthetic process
GO:0061025	0.655629	0.520455	5	90	membrane fusion
GO:0046135	0.655992	0.72311	1	17	pyrimidine nucleoside catabolic process
GO:0006614	0.656418	0.519278	5	95	SRP-dependent cotranslational protein targeting to membrane
GO:0060393	0.656608	0.620092	2	33	regulation of pathway-restricted SMAD protein phosphorylation
GO:0030866	0.656644	0.722434	1	17	cortical actin cytoskeleton organization
GO:0042127	0.656679	0.394412	62	1036	regulation of cell proliferation
GO:1900076	0.657335	0.618475	2	36	regulation of cellular response to insulin stimulus
GO:0001667	0.657833	0.455707	12	206	ameboidal cell migration
GO:0009203	0.658296	0.412616	31	536	ribonucleoside triphosphate catabolic process
GO:0009207	0.658296	0.412616	31	536	purine ribonucleoside triphosphate catabolic process
GO:0018394	0.658454	0.516894	5	97	peptidyl-lysine acetylation
GO:0060337	0.658649	0.567662	3	55	type I interferon signaling pathway
GO:0071357	0.658649	0.567662	3	55	cellular response to type I interferon
GO:0098542	0.658702	0.446152	14	254	defense response to other organism
GO:0006094	0.659007	0.567005	3	57	gluconeogenesis
GO:0042559	0.659305	0.720419	1	16	pteridine-containing compound biosynthetic process
GO:0070613	0.659342	0.458987	11	195	regulation of protein processing
GO:0019438	0.659574	0.373194	176	2990	aromatic compound biosynthetic process
GO:0048339	0.659653	0.720056	1	16	paraxial mesoderm development
GO:0030177	0.659743	0.536631	4	71	positive regulation of Wnt signaling pathway
GO:0051208	0.659996	0.615764	2	35	sequestering of calcium ion
GO:0021533	0.660383	0.718533	1	17	cell differentiation in hindbrain
GO:0045070	0.660475	0.718436	1	17	positive regulation of viral genome replication
GO:0016032	0.660575	0.407009	34	608	viral process
GO:0030198	0.66074	0.431786	18	307	extracellular matrix organization
GO:0033146	0.661047	0.716559	1	19	regulation of intracellular estrogen receptor signaling pathway
GO:0000413	0.661227	0.716369	1	19	protein peptidyl-prolyl isomerization
GO:0001822	0.661228	0.457123	11	185	kidney development
GO:0051181	0.661236	0.716962	1	18	cofactor transport
GO:0016571	0.661277	0.564328	3	58	histone methylation
GO:0046677	0.661378	0.613493	2	38	response to antibiotic
GO:0045616	0.66143	0.717433	1	17	regulation of keratinocyte differentiation
GO:0051281	0.661742	0.717868	1	16	positive regulation of release of sequestered calcium ion into cytosol
GO:0046949	0.66232	0.716496	1	17	fatty-acyl-CoA biosynthetic process
GO:0051347	0.662564	0.417509	24	415	positive regulation of transferase activity
GO:0046653	0.662932	0.715851	1	17	tetrahydrofolate metabolic process
GO:0043068	0.663467	0.424101	20	344	positive regulation of programmed cell death
GO:0043543	0.66347	0.484205	7	133	protein acylation
GO:0001783	0.66369	0.715049	1	17	B cell apoptotic process
GO:0010658	0.663777	0.714957	1	17	striated muscle cell apoptotic process
GO:0009607	0.664094	0.408726	29	510	response to biotic stimulus
GO:0070741	0.664292	0.714411	1	17	response to interleukin-6
GO:0048659	0.664376	0.531697	4	68	smooth muscle cell proliferation
GO:0043062	0.664774	0.427404	18	308	extracellular structure organization
GO:0048754	0.664784	0.473549	8	139	branching morphogenesis of an epithelial tube
GO:0044346	0.664988	0.714441	1	16	fibroblast apoptotic process
GO:0044058	0.665196	0.713451	1	17	regulation of digestive system process
GO:0000097	0.665198	0.714218	1	16	sulfur amino acid biosynthetic process
GO:0003044	0.66523	0.61045	2	33	regulation of systemic arterial blood pressure mediated by a chemical signal
GO:0044271	0.665308	0.367067	179	3042	cellular nitrogen compound biosynthetic process
GO:0048821	0.665486	0.71246	1	18	erythrocyte development
GO:0051341	0.665899	0.559605	3	54	regulation of oxidoreductase activity
GO:0021680	0.665969	0.711335	1	19	cerebellar Purkinje cell layer development
GO:0051953	0.6662	0.712382	1	17	negative regulation of amine transport
GO:0008154	0.666867	0.492511	6	109	actin polymerization or depolymerization
GO:2000649	0.666908	0.712399	1	16	regulation of sodium ion transmembrane transporter activity
GO:0032288	0.6677	0.711554	1	16	myelin assembly
GO:0002320	0.667835	0.710635	1	17	lymphoid progenitor cell differentiation
GO:0031114	0.668057	0.70971	1	18	regulation of microtubule depolymerization
GO:0034340	0.668241	0.556673	3	56	response to type I interferon
GO:0006415	0.668334	0.526263	4	79	translational termination
GO:0006695	0.668336	0.605869	2	37	cholesterol biosynthetic process
GO:0045880	0.668341	0.709405	1	18	positive regulation of smoothened signaling pathway
GO:0071391	0.668901	0.710268	1	16	cellular response to estrogen stimulus
GO:0019932	0.669066	0.468842	8	137	second-messenger-mediated signaling
GO:0048332	0.669145	0.555907	3	54	mesoderm morphogenesis
GO:1901976	0.669217	0.709152	1	17	regulation of cell cycle checkpoint
GO:0009146	0.669254	0.400896	31	539	purine nucleoside triphosphate catabolic process
GO:0051954	0.66934	0.70902	1	17	positive regulation of amine transport
GO:1901532	0.669673	0.707971	1	18	regulation of hematopoietic progenitor cell differentiation
GO:0072091	0.669679	0.525485	4	70	regulation of stem cell proliferation
GO:0006984	0.669743	0.504473	5	92	ER-nucleus signaling pathway
GO:0007368	0.670033	0.52481	4	73	determination of left/right symmetry
GO:2000403	0.670106	0.708195	1	17	positive regulation of lymphocyte migration
GO:0010765	0.670338	0.708725	1	16	positive regulation of sodium ion transport
GO:0022403	0.670601	0.60329	2	37	cell cycle phase
GO:0006906	0.670645	0.603484	2	36	vesicle fusion
GO:0007033	0.670919	0.553612	3	56	vacuole organization
GO:0015698	0.670987	0.553287	3	58	inorganic anion transport
GO:0072001	0.67115	0.43674	13	218	renal system development
GO:0072511	0.671289	0.436411	13	229	divalent inorganic cation transport
GO:1900407	0.671577	0.705912	1	18	regulation of cellular response to oxidative stress
GO:0070661	0.671712	0.451043	10	180	leukocyte proliferation
GO:0008277	0.672119	0.486543	6	110	regulation of G-protein coupled receptor protein signaling pathway
GO:1901565	0.672126	0.384539	48	826	organonitrogen compound catabolic process
GO:0001816	0.672687	0.406552	24	422	cytokine production
GO:0006613	0.672756	0.500762	5	97	cotranslational protein targeting to membrane
GO:0022400	0.672828	0.704554	1	18	regulation of rhodopsin mediated signaling pathway
GO:0050817	0.672934	0.404724	25	436	coagulation
GO:0048333	0.673041	0.705803	1	16	mesodermal cell differentiation
GO:0097300	0.673689	0.704313	1	17	programmed necrotic cell death
GO:0030148	0.673848	0.550516	3	54	sphingolipid biosynthetic process
GO:0060047	0.673885	0.472854	7	124	heart contraction
GO:0006595	0.673939	0.703344	1	18	polyamine metabolic process
GO:0032411	0.6743	0.599836	2	34	positive regulation of transporter activity
GO:0044712	0.674376	0.373022	70	1201	single-organism catabolic process
GO:0032869	0.674851	0.447483	10	183	cellular response to insulin stimulus
GO:0040017	0.674887	0.425123	15	255	positive regulation of locomotion
GO:1901362	0.675282	0.356608	181	3080	organic cyclic compound biosynthetic process
GO:0060004	0.675462	0.702378	1	17	reflex
GO:0045047	0.675626	0.497491	5	97	protein targeting to ER
GO:0071902	0.675694	0.435926	12	213	positive regulation of protein serine/threonine kinase activity
GO:0055082	0.676074	0.406393	22	382	cellular chemical homeostasis
GO:0002544	0.676682	0.70104	1	17	chronic inflammatory response
GO:1902667	0.677459	0.70098	1	16	regulation of axon guidance
GO:0007265	0.678017	0.433266	12	218	Ras protein signal transduction
GO:1902600	0.67805	0.545148	3	58	hydrogen ion transmembrane transport
GO:0072089	0.678715	0.479151	6	108	stem cell proliferation
GO:0035050	0.678863	0.544454	3	56	embryonic heart tube development
GO:2000191	0.678942	0.697844	1	18	regulation of fatty acid transport
GO:0009143	0.679704	0.389657	31	542	nucleoside triphosphate catabolic process
GO:0060749	0.681042	0.697023	1	16	mammary gland alveolus development
GO:0061377	0.681042	0.697023	1	16	mammary gland lobule development
GO:0006461	0.681273	0.375368	47	814	protein complex assembly
GO:0003015	0.681646	0.464029	7	125	heart process
GO:0031000	0.681709	0.696282	1	16	response to caffeine
GO:0046209	0.681763	0.541351	3	54	nitric oxide metabolic process
GO:0043921	0.681824	0.694005	1	19	modulation by host of viral transcription
GO:0052472	0.681824	0.694005	1	19	modulation by host of symbiont transcription
GO:0016101	0.682072	0.54099	3	54	diterpenoid metabolic process
GO:0014829	0.682402	0.695511	1	16	vascular smooth muscle contraction
GO:0030149	0.683359	0.692286	1	19	sphingolipid catabolic process
GO:0046466	0.683359	0.692286	1	19	membrane lipid catabolic process
GO:0010721	0.683818	0.473272	6	109	negative regulation of cell development
GO:0010669	0.684229	0.691948	1	18	epithelial structure maintenance
GO:0006163	0.684765	0.372826	45	780	purine nucleotide metabolic process
GO:0051707	0.684768	0.388997	27	480	response to other organism
GO:0019725	0.684778	0.390419	26	453	cellular homeostasis
GO:2001244	0.684876	0.586312	2	39	positive regulation of intrinsic apoptotic signaling pathway
GO:2000648	0.685058	0.537644	3	53	positive regulation of stem cell proliferation
GO:0016445	0.685192	0.58594	2	39	somatic diversification of immunoglobulins
GO:0060627	0.685492	0.424955	12	217	regulation of vesicle-mediated transport
GO:0046578	0.685817	0.412933	15	265	regulation of Ras protein signal transduction
GO:0043170	0.685952	0.340603	362	6098	macromolecule metabolic process
GO:1901068	0.686183	0.391888	24	424	guanosine-containing compound metabolic process
GO:0006997	0.686705	0.505338	4	76	nucleus organization
GO:0006140	0.686816	0.39124	24	417	regulation of nucleotide metabolic process
GO:0006820	0.687003	0.405551	17	307	anion transport
GO:0042116	0.687655	0.583751	2	36	macrophage activation
GO:0045744	0.687812	0.53387	3	57	negative regulation of G-protein coupled receptor protein signaling pathway
GO:0033121	0.687816	0.399733	19	333	regulation of purine nucleotide catabolic process
GO:0008284	0.688004	0.378672	33	565	positive regulation of cell proliferation
GO:0001817	0.688186	0.395016	21	375	regulation of cytokine production
GO:0072599	0.688286	0.482868	5	98	establishment of protein localization to endoplasmic reticulum
GO:0033627	0.688486	0.582283	2	38	cell adhesion mediated by integrin
GO:0072132	0.688529	0.687809	1	17	mesenchyme morphogenesis
GO:0030517	0.688596	0.687733	1	17	negative regulation of axon extension
GO:0019233	0.688782	0.532855	3	56	sensory perception of pain
GO:0071604	0.689262	0.686976	1	17	transforming growth factor beta production
GO:0042035	0.689442	0.50214	4	76	regulation of cytokine biosynthetic process
GO:0007264	0.689824	0.384904	26	458	small GTPase mediated signal transduction
GO:0002063	0.690014	0.686119	1	17	chondrocyte development
GO:1901617	0.690275	0.444641	8	145	organic hydroxy compound biosynthetic process
GO:0006164	0.690286	0.436731	9	166	purine nucleotide biosynthetic process
GO:0034502	0.690593	0.6835	1	20	protein localization to chromosome
GO:0051781	0.690824	0.530444	3	56	positive regulation of cell division
GO:0043088	0.690892	0.684389	1	18	regulation of Cdc42 GTPase activity
GO:0032892	0.690942	0.684332	1	18	positive regulation of organic acid transport
GO:0030811	0.691046	0.396168	19	334	regulation of nucleotide catabolic process
GO:0071385	0.69116	0.684082	1	18	cellular response to glucocorticoid stimulus
GO:0006575	0.691644	0.43514	9	168	cellular modified amino acid metabolic process
GO:0034067	0.691785	0.682715	1	19	protein localization to Golgi apparatus
GO:0090342	0.691908	0.682573	1	19	regulation of cell aging
GO:0010332	0.692348	0.577473	2	39	response to gamma radiation
GO:0019319	0.693104	0.527256	3	60	hexose biosynthetic process
GO:0007162	0.693252	0.47769	5	88	negative regulation of cell adhesion
GO:0048512	0.693683	0.68118	1	18	circadian behavior
GO:1901797	0.693703	0.680503	1	19	negative regulation of signal transduction by p53 class mediator
GO:0046640	0.694024	0.680133	1	19	regulation of alpha-beta T cell proliferation
GO:0009108	0.694206	0.47632	5	92	coenzyme biosynthetic process
GO:0071840	0.694273	0.334348	235	3951	cellular component organization or biogenesis
GO:0015909	0.694692	0.574675	2	39	long-chain fatty acid transport
GO:0071359	0.694974	0.679032	1	19	cellular response to dsRNA
GO:0003006	0.69502	0.38962	20	347	developmental process involved in reproduction
GO:0006911	0.69515	0.679483	1	18	phagocytosis, engulfment
GO:0032897	0.695156	0.678821	1	19	negative regulation of viral transcription
GO:0032355	0.695317	0.495233	4	76	response to estradiol
GO:0010564	0.695333	0.389132	20	366	regulation of cell cycle process
GO:0001838	0.695338	0.474935	5	93	embryonic epithelial tube formation
GO:0071624	0.695396	0.679197	1	18	positive regulation of granulocyte chemotaxis
GO:0032386	0.69559	0.396043	17	307	regulation of intracellular transport
GO:0021885	0.695671	0.57422	2	36	forebrain cell migration
GO:0030728	0.69611	0.678369	1	18	ovulation
GO:0043588	0.696218	0.412918	12	217	skin development
GO:0046777	0.69622	0.429976	9	166	protein autophosphorylation
GO:0042059	0.696388	0.572426	2	40	negative regulation of epidermal growth factor receptor signaling pathway
GO:0045727	0.697417	0.570984	2	41	positive regulation of translation
GO:0022602	0.697849	0.492406	4	74	ovulation cycle process
GO:0010799	0.697861	0.676329	1	18	regulation of peptidyl-threonine phosphorylation
GO:0015992	0.697974	0.491933	4	78	proton transport
GO:0071216	0.698166	0.456555	6	112	cellular response to biotic stimulus
GO:0001953	0.698354	0.675752	1	18	negative regulation of cell-matrix adhesion
GO:0033687	0.698525	0.674891	1	19	osteoblast proliferation
GO:0032467	0.698628	0.674771	1	19	positive regulation of cytokinesis
GO:0016197	0.698739	0.44403	7	136	endosomal transport
GO:0044260	0.699048	0.327344	327	5535	cellular macromolecule metabolic process
GO:0003016	0.699206	0.674092	1	19	respiratory system process
GO:0007603	0.699518	0.519961	3	57	phototransduction, visible light
GO:0030865	0.699579	0.673654	1	19	cortical cytoskeleton organization
GO:0006213	0.699612	0.568541	2	40	pyrimidine nucleoside metabolic process
GO:0009154	0.699844	0.366792	32	562	purine ribonucleotide catabolic process
GO:0007492	0.700104	0.568389	2	38	endoderm development
GO:0002526	0.700333	0.469072	5	93	acute inflammatory response
GO:0001906	0.700346	0.518607	3	60	cell killing
GO:0048008	0.700373	0.568063	2	38	platelet-derived growth factor receptor signaling pathway
GO:1901222	0.70122	0.673131	1	17	regulation of NIK/NF-kappaB signaling
GO:0008045	0.701398	0.672175	1	18	motor neuron axon guidance
GO:0043087	0.701458	0.389571	17	301	regulation of GTPase activity
GO:0008283	0.701562	0.341563	80	1361	cell proliferation
GO:0035162	0.701858	0.670966	1	19	embryonic hemopoiesis
GO:0007610	0.702613	0.369621	27	464	behavior
GO:0048284	0.702685	0.516027	3	58	organelle fusion
GO:0035239	0.703111	0.393646	15	265	tube morphogenesis
GO:0046427	0.703211	0.56439	2	39	positive regulation of JAK-STAT cascade
GO:0001841	0.7033	0.485756	4	76	neural tube formation
GO:0032689	0.703434	0.669766	1	18	negative regulation of interferon-gamma production
GO:0045577	0.703851	0.668601	1	19	regulation of B cell differentiation
GO:0032781	0.704236	0.668143	1	19	positive regulation of ATPase activity
GO:0001824	0.704265	0.514	3	59	blastocyst development
GO:0002495	0.704369	0.484098	4	81	antigen processing and presentation of peptide antigen via MHC class II
GO:0009261	0.704411	0.361815	32	563	ribonucleotide catabolic process
GO:0072175	0.705356	0.463078	5	94	epithelial tube formation
GO:0045061	0.705372	0.666787	1	19	thymic T cell selection
GO:0071375	0.70566	0.397858	13	241	cellular response to peptide hormone stimulus
GO:0061082	0.705711	0.667054	1	18	myeloid leukocyte cytokine production
GO:0052312	0.705813	0.665657	1	20	modulation of transcription in other organism involved in symbiotic interaction
GO:0033124	0.706043	0.384441	17	302	regulation of GTP catabolic process
GO:0002685	0.706629	0.461688	5	92	regulation of leukocyte migration
GO:0007631	0.706695	0.511301	3	57	feeding behavior
GO:0050974	0.706723	0.665844	1	18	detection of mechanical stimulus involved in sensory perception
GO:0051385	0.706849	0.664413	1	20	response to mineralocorticoid
GO:0097503	0.706903	0.665627	1	18	sialylation
GO:0086005	0.707133	0.666107	1	17	ventricular cardiac muscle cell action potential
GO:0046329	0.707139	0.664065	1	20	negative regulation of JNK cascade
GO:0048708	0.707283	0.559412	2	39	astrocyte differentiation
GO:0010675	0.707712	0.460341	5	93	regulation of cellular carbohydrate metabolic process
GO:0001947	0.707849	0.558499	2	40	heart looping
GO:0010823	0.708304	0.662661	1	20	negative regulation of mitochondrion organization
GO:0030850	0.708399	0.558513	2	37	prostate gland development
GO:0050771	0.708475	0.557947	2	39	negative regulation of axonogenesis
GO:0008015	0.708559	0.398999	12	213	blood circulation
GO:0044773	0.708696	0.478981	4	80	mitotic DNA damage checkpoint
GO:0006987	0.70905	0.508076	3	60	activation of signaling protein activity involved in unfolded protein response
GO:0060397	0.709458	0.661266	1	20	JAK-STAT cascade involved in growth hormone signaling pathway
GO:0019835	0.709748	0.661524	1	19	cytolysis
GO:0006811	0.709864	0.341683	53	914	ion transport
GO:0050790	0.710002	0.331236	86	1473	regulation of catalytic activity
GO:0006195	0.710273	0.353487	34	600	purine nucleotide catabolic process
GO:0006198	0.710312	0.660842	1	19	cAMP catabolic process
GO:0016567	0.710475	0.360854	27	492	protein ubiquitination
GO:0010770	0.710621	0.555301	2	39	positive regulation of cell morphogenesis involved in differentiation
GO:0009651	0.710903	0.659514	1	20	response to salt stress
GO:2000249	0.711605	0.659271	1	19	regulation of actin cytoskeleton reorganization
GO:1901185	0.71254	0.552499	2	41	negative regulation of ERBB signaling pathway
GO:0060562	0.713908	0.384833	14	250	epithelial tube morphogenesis
GO:0048873	0.714038	0.655685	1	20	homeostasis of number of cells within a tissue
GO:0061371	0.714043	0.55063	2	41	determination of heart left/right asymmetry
GO:0007622	0.714353	0.655914	1	19	rhythmic behavior
GO:0042982	0.714859	0.654677	1	20	amyloid precursor protein metabolic process
GO:0017144	0.715326	0.653545	1	21	drug metabolic process
GO:0006816	0.715597	0.390861	12	219	calcium ion transport
GO:0030048	0.715667	0.500085	3	59	actin filament-based movement
GO:0002504	0.715775	0.470277	4	82	antigen processing and presentation of peptide or polysaccharide antigen via MHC class II
GO:0032330	0.715781	0.549367	2	37	regulation of chondrocyte differentiation
GO:0042517	0.716113	0.653133	1	20	positive regulation of tyrosine phosphorylation of Stat3 protein
GO:0000718	0.716329	0.652307	1	21	nucleotide-excision repair, DNA damage removal
GO:0044349	0.716329	0.652307	1	21	DNA excision
GO:0006720	0.717704	0.468302	4	77	isoprenoid metabolic process
GO:0006818	0.717793	0.467965	4	80	hydrogen transport
GO:0048661	0.71873	0.545675	2	37	positive regulation of smooth muscle cell proliferation
GO:0007623	0.718905	0.466918	4	76	circadian rhythm
GO:0032879	0.719063	0.323444	78	1323	regulation of localization
GO:0018345	0.720539	0.647635	1	20	protein palmitoylation
GO:0006892	0.720921	0.464218	4	79	post-Golgi vesicle-mediated transport
GO:1901019	0.721258	0.542247	2	38	regulation of calcium ion transmembrane transporter activity
GO:0022607	0.721285	0.319876	83	1437	cellular component assembly
GO:0051260	0.721354	0.388985	11	204	protein homooligomerization
GO:0035904	0.721463	0.646479	1	20	aorta development
GO:0010039	0.721483	0.647775	1	18	response to iron ion
GO:0090022	0.721675	0.646838	1	19	regulation of neutrophil chemotaxis
GO:1902622	0.721675	0.646838	1	19	regulation of neutrophil migration
GO:0060389	0.721695	0.541941	2	37	pathway-restricted SMAD protein phosphorylation
GO:0044774	0.721815	0.462904	4	82	mitotic DNA integrity checkpoint
GO:0090311	0.721833	0.64545	1	21	regulation of protein deacetylation
GO:0046425	0.721978	0.492154	3	60	regulation of JAK-STAT cascade
GO:0046903	0.722033	0.33586	40	699	secretion
GO:0006739	0.722128	0.644567	1	22	NADP metabolic process
GO:0050954	0.722274	0.428069	6	112	sensory perception of mechanical stimulus
GO:0046916	0.723037	0.461623	4	79	cellular transition metal ion homeostasis
GO:0042102	0.723037	0.490833	3	60	positive regulation of T cell proliferation
GO:0016056	0.723316	0.643583	1	21	rhodopsin mediated signaling pathway
GO:0044282	0.723419	0.381778	12	225	small molecule catabolic process
GO:0070528	0.723509	0.64334	1	21	protein kinase C signaling
GO:0006658	0.72354	0.643868	1	20	phosphatidylserine metabolic process
GO:0061384	0.723778	0.643568	1	20	heart trabecula morphogenesis
GO:0032413	0.723792	0.64355	1	20	negative regulation of ion transmembrane transporter activity
GO:0009855	0.724165	0.460312	4	78	determination of bilateral symmetry
GO:0032318	0.724439	0.385429	11	203	regulation of Ras GTPase activity
GO:0030802	0.724462	0.459947	4	78	regulation of cyclic nucleotide biosynthetic process
GO:0002757	0.724824	0.365923	16	295	immune response-activating signal transduction
GO:0090200	0.725013	0.641437	1	21	positive regulation of release of cytochrome c from mitochondria
GO:0035336	0.725048	0.641962	1	20	long-chain fatty-acyl-CoA metabolic process
GO:0018130	0.725089	0.305054	174	2992	heterocycle biosynthetic process
GO:0003008	0.725186	0.323465	57	976	system process
GO:0033144	0.725252	0.640619	1	22	negative regulation of intracellular steroid hormone receptor signaling pathway
GO:0070242	0.725363	0.640993	1	21	thymocyte apoptotic process
GO:0060711	0.725554	0.536133	2	41	labyrinthine layer development
GO:2000273	0.72559	0.640706	1	21	positive regulation of receptor activity
GO:0050851	0.725831	0.423624	6	116	antigen receptor-mediated signaling pathway
GO:1901379	0.726751	0.641136	1	18	regulation of potassium ion transmembrane transport
GO:0048565	0.727149	0.437005	5	92	digestive tract development
GO:0016043	0.727408	0.300007	229	3870	cellular component organization
GO:0051384	0.727732	0.436002	5	97	response to glucocorticoid
GO:0001843	0.727755	0.484927	3	60	neural tube closure
GO:0030206	0.728026	0.638174	1	20	chondroitin sulfate biosynthetic process
GO:0035821	0.728307	0.484119	3	61	modification of morphology or physiology of other organism
GO:1902230	0.728443	0.637068	1	21	negative regulation of intrinsic apoptotic signaling pathway in response to DNA damage
GO:0009581	0.728743	0.420198	6	114	detection of external stimulus
GO:0014065	0.729354	0.454064	4	76	phosphatidylinositol 3-kinase signaling
GO:0000083	0.730051	0.635579	1	20	regulation of transcription involved in G1/S transition of mitotic cell cycle
GO:0071695	0.730292	0.529675	2	43	anatomical structure maturation
GO:0050727	0.73041	0.383885	10	187	regulation of inflammatory response
GO:0006631	0.731106	0.365025	14	262	fatty acid metabolic process
GO:0032075	0.731117	0.480466	3	62	positive regulation of nuclease activity
GO:0050714	0.731252	0.451398	4	80	positive regulation of protein secretion
GO:0030031	0.731472	0.377177	11	207	cell projection assembly
GO:0002062	0.732039	0.450813	4	75	chondrocyte differentiation
GO:0060561	0.732096	0.632366	1	21	apoptotic process involved in morphogenesis
GO:0030856	0.732113	0.450478	4	78	regulation of epithelial cell differentiation
GO:0014009	0.732177	0.632839	1	20	glial cell proliferation
GO:0051493	0.732336	0.363552	14	267	regulation of cytoskeleton organization
GO:0050868	0.732344	0.479022	3	61	negative regulation of T cell activation
GO:0007600	0.732628	0.351887	18	325	sensory perception
GO:0010324	0.732843	0.631976	1	20	membrane invagination
GO:0016241	0.73321	0.630923	1	21	regulation of macroautophagy
GO:0035282	0.733331	0.448961	4	78	segmentation
GO:0046039	0.733397	0.341205	23	417	GTP metabolic process
GO:0030279	0.733401	0.630675	1	21	negative regulation of ossification
GO:0045736	0.733663	0.630912	1	20	negative regulation of cyclin-dependent protein serine/threonine kinase activity
GO:0009799	0.734211	0.447786	4	79	specification of symmetry
GO:0009583	0.734291	0.447687	4	79	detection of light stimulus
GO:0090066	0.734487	0.357889	15	275	regulation of anatomical structure size
GO:0071822	0.734613	0.311374	62	1093	protein complex subunit organization
GO:0002675	0.73468	0.62959	1	20	positive regulation of acute inflammatory response
GO:0019751	0.73504	0.446533	4	82	polyol metabolic process
GO:0009062	0.735064	0.475352	3	63	fatty acid catabolic process
GO:0033365	0.735172	0.33476	26	478	protein localization to organelle
GO:0071478	0.735229	0.426651	5	100	cellular response to radiation
GO:0060606	0.735805	0.474625	3	61	tube closure
GO:0007596	0.73616	0.336538	24	434	blood coagulation
GO:0043266	0.736606	0.522812	2	37	regulation of potassium ion transport
GO:0030968	0.736675	0.444558	4	81	endoplasmic reticulum unfolded protein response
GO:0097035	0.736758	0.626874	1	20	regulation of membrane lipid distribution
GO:0007186	0.736806	0.334366	25	448	G-protein coupled receptor signaling pathway
GO:0010611	0.736854	0.627395	1	19	regulation of cardiac muscle hypertrophy
GO:0010954	0.736946	0.444147	4	82	positive regulation of protein processing
GO:0050728	0.736984	0.472905	3	63	negative regulation of inflammatory response
GO:0046320	0.737303	0.626159	1	20	regulation of fatty acid oxidation
GO:0032845	0.737566	0.624701	1	22	negative regulation of homeostatic process
GO:0034654	0.737743	0.291985	170	2934	nucleobase-containing compound biosynthetic process
GO:0007270	0.738102	0.44284	4	80	neuron-neuron synaptic transmission
GO:0034103	0.73899	0.518776	2	41	regulation of tissue remodeling
GO:0060706	0.739226	0.623042	1	21	cell differentiation involved in embryonic placenta development
GO:0021915	0.739391	0.407127	6	117	neural tube development
GO:0034220	0.739538	0.334285	23	418	ion transmembrane transport
GO:0001881	0.739773	0.621789	1	22	receptor recycling
GO:1901655	0.739906	0.622144	1	21	cellular response to ketone
GO:0006699	0.739931	0.621579	1	22	bile acid biosynthetic process
GO:0002720	0.740148	0.62241	1	20	positive regulation of cytokine production involved in immune response
GO:0046633	0.74066	0.621144	1	21	alpha-beta T cell proliferation
GO:0010470	0.741272	0.620331	1	21	regulation of gastrulation
GO:0003073	0.741645	0.467379	3	59	regulation of systemic arterial blood pressure
GO:0010506	0.741922	0.466679	3	62	regulation of autophagy
GO:0009214	0.742115	0.619209	1	21	cyclic nucleotide catabolic process
GO:0014070	0.742143	0.322285	30	529	response to organic cyclic compound
GO:0010656	0.742253	0.619615	1	20	negative regulation of muscle cell apoptotic process
GO:0007346	0.742408	0.345706	16	304	regulation of mitotic cell cycle
GO:0090130	0.742527	0.466125	3	60	tissue migration
GO:0008360	0.74257	0.417777	5	96	regulation of cell shape
GO:0006890	0.742884	0.617161	1	23	retrograde vesicle-mediated transport, Golgi to ER
GO:0051898	0.742973	0.61753	1	22	negative regulation of protein kinase B signaling
GO:0048145	0.743575	0.464659	3	61	regulation of fibroblast proliferation
GO:0048588	0.743728	0.435746	4	80	developmental cell growth
GO:0010677	0.744398	0.616156	1	21	negative regulation of cellular carbohydrate metabolic process
GO:0043549	0.744427	0.315856	34	610	regulation of kinase activity
GO:0016126	0.744467	0.511356	2	42	sterol biosynthetic process
GO:0032092	0.744851	0.510653	2	43	positive regulation of protein binding
GO:0021522	0.744902	0.61548	1	21	spinal cord motor neuron differentiation
GO:2001259	0.745067	0.616506	1	19	positive regulation of cation channel activity
GO:0030431	0.745407	0.615393	1	20	sleep
GO:0060441	0.745646	0.614479	1	21	epithelial tube branching involved in lung morphogenesis
GO:0050708	0.745691	0.39935	6	118	regulation of protein secretion
GO:0000096	0.746099	0.509393	2	41	sulfur amino acid metabolic process
GO:0071345	0.746194	0.328383	22	404	cellular response to cytokine stimulus
GO:0034968	0.746231	0.508459	2	45	histone lysine methylation
GO:0010226	0.746471	0.61396	1	20	response to lithium ion
GO:1902305	0.746541	0.613866	1	20	regulation of sodium ion transmembrane transport
GO:0034620	0.746702	0.431829	4	82	cellular response to unfolded protein
GO:0034446	0.746708	0.50838	2	42	substrate adhesion-dependent cell spreading
GO:0045930	0.746936	0.612739	1	21	negative regulation of mitotic cell cycle
GO:0048384	0.7472	0.612382	1	21	retinoic acid receptor signaling pathway
GO:1900542	0.7472	0.325641	23	414	regulation of purine nucleotide metabolic process
GO:0009582	0.747496	0.397162	6	117	detection of abiotic stimulus
GO:0030162	0.747561	0.377026	8	156	regulation of proteolysis
GO:0009798	0.747566	0.459377	3	62	axis specification
GO:0006767	0.748451	0.429602	4	82	water-soluble vitamin metabolic process
GO:0032489	0.748978	0.609969	1	21	regulation of Cdc42 protein signal transduction
GO:0001945	0.749414	0.609972	1	20	lymph vessel development
GO:0002285	0.749819	0.427855	4	82	lymphocyte activation involved in immune response
GO:0070059	0.74982	0.607787	1	23	intrinsic apoptotic signaling pathway in response to endoplasmic reticulum stress
GO:0045923	0.750051	0.608507	1	21	positive regulation of fatty acid metabolic process
GO:0006941	0.750254	0.4273	4	82	striated muscle contraction
GO:0007599	0.751263	0.319467	24	438	hemostasis
GO:0033135	0.751294	0.454515	3	62	regulation of peptidyl-serine phosphorylation
GO:0006109	0.751578	0.406337	5	99	regulation of carbohydrate metabolic process
GO:0006810	0.751983	0.276641	175	2985	transport
GO:0014743	0.752062	0.606356	1	20	regulation of muscle hypertrophy
GO:0045879	0.752317	0.604861	1	22	negative regulation of smoothened signaling pathway
GO:0051568	0.752536	0.604062	1	23	histone H3-K4 methylation
GO:0032868	0.753003	0.351681	11	214	response to insulin
GO:0001655	0.753466	0.339195	14	250	urogenital system development
GO:0051602	0.753516	0.602712	1	23	response to electrical stimulus
GO:0060487	0.753652	0.603021	1	22	lung epithelial cell differentiation
GO:0002683	0.753714	0.362325	9	172	negative regulation of immune system process
GO:0016337	0.754803	0.322253	20	359	cell-cell adhesion
GO:0002562	0.754821	0.497104	2	44	somatic diversification of immune receptors via germline recombination within a single locus
GO:0016444	0.754821	0.497104	2	44	somatic cell DNA recombination
GO:0030224	0.755233	0.600834	1	22	monocyte differentiation
GO:0002367	0.755818	0.496134	2	42	cytokine production involved in immune response
GO:0048678	0.755862	0.495879	2	43	response to axon injury
GO:0045732	0.756049	0.419721	4	84	positive regulation of protein catabolic process
GO:0042462	0.756534	0.598526	1	23	eye photoreceptor cell development
GO:0021696	0.756939	0.597961	1	23	cerebellar cortex morphogenesis
GO:0000209	0.757033	0.365307	8	164	protein polyubiquitination
GO:0035725	0.757091	0.446681	3	64	sodium ion transmembrane transport
GO:2000243	0.757256	0.598569	1	21	positive regulation of reproductive process
GO:0086091	0.75845	0.597509	1	20	regulation of heart rate by cardiac conduction
GO:0090287	0.75869	0.372158	7	140	regulation of cellular response to growth factor stimulus
GO:0046326	0.758829	0.59582	1	22	positive regulation of glucose import
GO:0042304	0.75884	0.594843	1	24	regulation of fatty acid biosynthetic process
GO:0050885	0.759158	0.491389	2	43	neuromuscular process controlling balance
GO:0015844	0.759698	0.490463	2	44	monoamine transport
[truncated: 1,681 more rows]

## Sheet: Table S8
Supplementary Table S8: eQTL associations in TCGA breast cancer (both conventional and interaction models) and GTEx fibroblasts, breast and LCLs for breast cancer associated variants from GWAS.
	P_bulk	fdr_bulk	beta_bulk	P_cancer	beta_cancer	fdr_cancer	P_GTEx_fibroblast	Slope_GTEx_fibroblast	P_GTEx_breast	Slope_GTEx_breast	P_GTEx_Lcl	Slope_GTEx_Lcl
ATG10~rs7707921	5.79685e-52	3.27522e-49	-0.648363	3.94321e-10	-0.564017	2.22791e-07	1.54806e-28	-0.629093	1.28599e-20	-0.816694	2.34074e-18	-0.980934
ATP6AP1L~rs7707921	9.74322e-22	2.75246e-19	-0.344813	2.90961e-06	-0.369088	0.000410983	3.10296e-37	-0.546248	4.74047e-20	-0.792386	2.69994e-12	-0.808213
C5orf35~rs889312	3.59399e-18	6.76869e-16	0.381715	6.46857e-08	0.505095	1.21825e-05	NA	NA	NA	NA	NA	NA
CTSW~rs3903072	1.37858e-15	1.94725e-13	0.203436	0.000639734	0.182867	0.0401611	0.00407344	0.203298	2.88694e-05	0.364825	0.0602054	0.239293
LRRC25~rs4808801	4.45947e-15	5.0392e-13	-0.152849	1.46242e-05	-0.169643	0.00165254	NA	NA	0.0741443	-0.0949624	0.000204204	-0.392995
RPS23~rs7707921	2.05918e-14	1.93906e-12	0.255827	3.8962e-05	0.303215	0.00366892	1.60518e-18	0.386761	3.09354e-14	0.392911	1.75631e-09	0.635868
CDYL2~rs13329835	1.16586e-09	9.41012e-08	-0.199499	3.69448e-08	-0.346137	1.04369e-05	0.211619	-0.0666023	0.0329546	-0.172731	0.995309	0.00061506
ANKLE1~rs8170	4.24982e-07	2.98607e-05	0.214532	0.0578064	0.176528	0.55357	0.017732	0.175558	8.40102e-07	0.467985	0.769077	-0.0298075
ZNF404~rs3760982	4.75657e-07	2.98607e-05	-0.198913	0.00179311	-0.279089	0.0844258	0.00349339	-0.102451	1.48798e-06	-0.252036	0.000829942	-0.287262
RANBP9~rs204247	7.04659e-07	3.98132e-05	-0.15102	0.000192461	-0.251469	0.0155344	0.313499	0.0394858	0.967082	0.00246641	0.511516	-0.0501929
CYP51A1~rs6964587	1.31807e-06	6.77009e-05	-0.159257	0.141992	-0.108022	0.721163	0.00805897	-0.0962458	0.497927	-0.051216	0.314484	-0.0893647
TOX3~rs3803662	7.1721e-06	0.000337686	0.167914	0.000329178	0.294738	0.0232482	NA	NA	0.00759294	0.175469	NA	NA
MRPS30~rs10941679	1.2858e-05	0.000558829	0.186274	0.0333657	0.198771	0.416367	0.58336	-0.0209389	0.00254215	0.23653	0.533544	-0.0470057
PLVAP~rs8170	1.86612e-05	0.000753114	-0.105787	0.0674368	-0.0994403	0.568683	0.190898	0.147853	0.000136159	-0.304389	0.978588	-0.00408387
EIF1AD~rs3903072	0.000136038	0.00512408	-0.138456	0.195289	-0.100027	0.749809	2.2277e-05	-0.178658	0.567236	0.0298134	0.924281	-0.00796627
ZNF155~rs3760982	0.000196019	0.00692194	-0.140119	0.0383114	-0.176823	0.443079	9.78739e-06	-0.2993	0.0106466	-0.253584	0.0609086	-0.185887
PLVAP~rs2363956	0.000218618	0.00726582	0.0693262	0.0238849	0.0946231	0.416367	0.320434	-0.0833264	0.935367	0.00515488	0.832842	-0.0249677
NEK10~rs4973768	0.000691764	0.0217137	0.0907921	0.0131936	0.148447	0.310599	0.00938521	-0.157161	0.424313	0.042602	0.887278	0.0168728
ARHGEF5~rs720475	0.000835892	0.0240854	0.142798	0.321016	0.0909132	0.843601	0.000459815	0.31868	0.000668872	0.180665	0.328246	-0.141599
SNX32~rs3903072	0.000852579	0.0240854	-0.138568	0.923404	-0.00848938	0.985708	9.44597e-12	-0.432368	8.95537e-06	-0.423229	0.0178318	-0.329623
LRRN2~rs4245739	0.00139221	0.0364852	0.136782	0.00224872	0.295867	0.0907519	0.330878	0.0522813	0.876447	-0.00943074	0.764105	0.0297604
OCEL1~rs8170	0.00142066	0.0364852	0.120485	0.43468	-0.0645055	0.889805	1.24764e-05	0.180187	0.000147345	0.255551	0.152653	-0.156642
SSBP4~rs4808801	0.0016307	0.0400586	-0.0907582	0.169784	-0.0801125	0.732276	1.36917e-06	-0.211903	1.63543e-05	-0.231004	0.0146204	-0.3411
TOM1L1~rs6504950	0.00195643	0.0460576	-0.10186	0.682999	0.0307728	0.975576	0.0640892	-0.080368	0.00248136	-0.178105	0.332194	0.113289
OR2A9P~rs720475	0.00294095	0.065299	0.143319	0.737512	0.0346662	0.975576	0.0206942	-0.242119	4.16909e-06	-0.558083	NA	NA
SLC4A7~rs4973768	0.00300491	0.065299	0.0981207	0.0105751	0.189547	0.259781	0.111188	-0.0731324	0.234636	0.0569466	0.236091	-0.0720702
MRPL34~rs2363956	0.00328898	0.0685438	0.0951586	0.133228	0.108732	0.721163	0.000528657	0.112049	0.0269502	0.102171	0.0768475	0.125144
C6orf97~rs12662670	0.00353902	0.0685438	0.142693	0.16003	0.149503	0.721163	NA	NA	NA	NA	NA	NA
GLI2~rs4849887	0.00368469	0.0685438	-0.120492	0.277547	-0.101367	0.831863	0.486664	-0.0314539	0.535493	0.0451917	NA	NA
DDA1~rs8170	0.00382266	0.0685438	0.115176	0.468511	0.063643	0.903987	0.806915	0.0123782	0.769885	0.0139513	0.65697	-0.0330022
DYNLRB2~rs13329835	0.00384253	0.0685438	-0.0940084	0.0251729	-0.14014	0.416367	0.153869	-0.107928	0.825131	0.0167161	NA	NA
SV2A~rs12048493	0.00388213	0.0685438	0.13939	0.0671844	0.187462	0.568683	0.0390388	0.135214	0.100204	0.132133	0.623319	-0.0575098
OVOL1~rs3903072	0.0049963	0.0855426	0.101042	0.104726	0.124435	0.655114	NA	NA	0.846991	0.0107577	1.33408e-05	-0.500911
ZNF221~rs3760982	0.00549799	0.0913637	-0.0758349	0.815845	-0.0144273	0.977018	0.0156687	-0.0936903	0.998265	0.000174108	0.937757	-0.00776578
XPNPEP3~rs6001930	0.00657219	0.106094	-0.133339	0.57908	0.0588932	0.959769	0.602983	-0.0450529	0.675973	-0.0418641	0.841187	-0.0224945
PTPN22~rs11552449	0.00791605	0.124238	0.0750378	0.798598	-0.0149953	0.977018	0.0809561	-0.120546	0.501342	0.0590334	0.530674	-0.10565
C6orf97~rs2046210	0.00820617	0.12531	0.0775855	0.0590774	0.12066	0.556312	NA	NA	NA	NA	NA	NA
TMIE~rs6796502	0.00907273	0.134897	0.171227	0.505472	0.0948755	0.921745	0.342648	0.11734	0.971559	-0.00547073	NA	NA
NTN4~rs17356907	0.00934513	0.135385	0.0873861	0.00919035	0.188989	0.247264	0.60406	-0.0280909	0.000554709	0.176728	0.047744	-0.336639
IGFBP2~rs13387042	0.0106788	0.150838	0.103075	0.389105	0.076275	0.875874	0.00532174	0.13871	0.369742	-0.064095	0.883723	-0.0150127
FIBP~rs3903072	0.0114828	0.158239	-0.100212	0.599526	-0.0443917	0.962308	0.000236378	-0.14554	0.0768518	-0.0898711	0.00103767	-0.235064
LTA4H~rs17356907	0.0123596	0.166267	0.104437	0.407271	0.0746136	0.887761	0.26248	0.0314148	0.694249	-0.0206289	0.911419	-0.0134281
EFEMP2~rs3903072	0.0138024	0.180753	-0.0529381	0.497336	-0.0311136	0.921745	1.55915e-05	-0.106134	0.00867425	-0.13035	0.393777	-0.0499563
RAD51L1~rs2588809	0.0141459	0.180753	-0.11305	0.389014	-0.0800364	0.875874	NA	NA	NA	NA	NA	NA
FOSL1~rs3903072	0.0143962	0.180753	0.0745266	0.0289104	0.141326	0.416367	0.725224	0.0075803	0.289361	0.0508939	0.140985	-0.15697
NKX2-8~rs2236007	0.0159019	0.193229	-0.130846	0.760177	-0.0371213	0.975576	NA	NA	0.503322	0.0705556	NA	NA
LYPD5~rs3760982	0.016074	0.193229	-0.0884865	0.460194	-0.0615914	0.899687	0.0245926	-0.138534	0.0186647	0.182174	NA	NA
GTPBP3~rs2363956	0.0178603	0.210231	0.0666594	0.0175191	0.14965	0.378103	0.411874	-0.0274838	0.373936	0.0411045	0.714132	0.0305251
TMEM59L~rs4808801	0.0191163	0.220423	-0.0928409	0.71507	-0.0293761	0.975576	0.237414	0.0468002	0.459844	0.0720227	0.492887	0.0969677
SLC27A1~rs8170	0.0195935	0.221407	0.0868767	0.75692	-0.0254023	0.975576	0.0884284	-0.083313	0.00534316	-0.146413	0.0227602	0.267476
TET2~rs9790517	0.0235444	0.25954	-0.0751723	0.789097	-0.0184738	0.975579	0.0907674	-0.0857804	0.0528961	0.137874	0.616114	0.0471266
SUB1~rs2012709	0.0238868	0.25954	-0.094508	0.0574627	-0.165099	0.55357	0.510971	-0.019669	0.0603856	0.10075	0.817119	0.0125033
TRIP13~rs7726159	0.0263353	0.276868	-0.0504313	0.846376	-0.00977484	0.979923	0.319556	0.0283312	0.339584	-0.0714152	0.0652439	0.0924771
OCEL1~rs2363956	0.0264986	0.276868	-0.0635979	0.704776	0.024148	0.975576	0.0652358	-0.0573282	0.00107554	-0.172192	0.0254647	0.188748
ANO8~rs8170	0.0269517	0.276868	0.0949992	0.0668968	0.173852	0.568683	0.750659	-0.0187228	0.715636	-0.0276622	0.872481	0.022429
EPB41L5~rs4849887	0.029136	0.282905	-0.0780364	0.0623884	-0.150569	0.568683	0.543573	-0.0431332	0.677936	0.029556	0.15165	-0.180232
PAX9~rs2236007	0.0299845	0.282905	0.106214	0.947164	-0.00728092	0.985708	0.00670066	0.190191	0.0257614	0.223757	0.77582	0.0489226
TNS1~rs16857609	0.0300082	0.282905	-0.0469719	0.0938255	-0.0793784	0.631089	0.562216	-0.0202429	0.630743	0.0243717	0.814228	0.0237439
DCLRE1B~rs11552449	0.0300164	0.282905	-0.0800659	0.499543	-0.0519061	0.921745	0.00368073	-0.119158	0.00051837	-0.242136	0.00316715	-0.248472
TMEM45B~rs11820646	0.030043	0.282905	-0.0732239	0.155065	0.105277	0.721163	0.923045	-0.00769035	0.643358	-0.0223958	NA	NA
CDCA7~rs1550623	0.0306536	0.283064	0.0881308	0.219568	0.107905	0.768996	0.147182	0.0592139	0.0346289	0.179263	0.393072	0.0945434
RAB1B~rs3903072	0.0310619	0.283064	-0.0785071	0.151861	-0.111394	0.721163	0.955573	0.00170897	0.110771	-0.10406	0.947514	-0.00447609
MAP1S~rs8170	0.0328182	0.293541	0.080764	0.707373	0.031322	0.975576	0.635175	0.0218425	0.149127	0.0962525	0.337352	-0.099877
MLLT10~rs7072776	0.0332507	0.293541	0.0799199	0.0501071	0.150097	0.505545	0.508465	0.0326207	0.656054	0.0323558	0.770037	0.0188518
PPIL3~rs1045485	0.0341776	0.297082	-0.130427	0.432304	-0.108394	0.889805	0.591315	-0.0556399	0.935278	0.0101519	0.887064	0.0224159
GATAD1~rs6964587	0.0360005	0.308186	-0.0586085	0.872701	-0.0100762	0.985708	0.397224	0.030678	0.505296	0.0319367	0.203312	-0.0743526
MRPL34~rs8170	0.0391274	0.329955	-0.0882471	0.201709	-0.12066	0.751311	9.34536e-05	-0.169796	0.00280914	-0.176338	0.0717407	-0.163764
PPFIBP1~rs10771399	0.0405652	0.335963	-0.105132	0.0748006	-0.204202	0.578055	0.615059	0.0328267	0.144039	-0.161787	0.0273337	0.394625
OR2A1~rs720475	0.0410291	0.335963	0.108493	0.401819	0.0957817	0.887761	0.849635	0.0179715	0.0786708	-0.21364	0.857493	0.0313089
PDE4C~rs4808801	0.0433378	0.349798	-0.0935073	0.198413	-0.121039	0.749809	0.207229	0.0779465	0.182009	-0.112	0.248	-0.163763
SF3B4~rs12048493	0.0458104	0.361337	-0.0637421	0.139777	-0.100545	0.721163	0.0546469	-0.0721373	0.879351	-0.0103064	0.477627	-0.0400572
AQP4~rs1436904	0.0460465	0.361337	-0.0893757	0.813164	0.0233204	0.977018	NA	NA	0.656071	-0.0381656	NA	NA
CFLAR~rs1045485	0.048775	0.377505	-0.0726524	0.0407493	-0.16951	0.443079	0.90746	-0.0043294	0.99636	-0.000297689	0.744289	0.0328458
SLC25A21~rs2236007	0.051672	0.394523	0.0953754	0.708649	0.0411476	0.975576	0.754606	-0.0256289	0.174104	-0.128441	NA	NA
GCSH~rs13329835	0.0539029	0.406068	-0.0841958	0.106231	-0.135667	0.655114	0.976807	0.00127279	0.74034	-0.0159339	0.553624	-0.0504186
EIF3H~rs13267382	0.0555804	0.413196	0.0721641	0.404496	0.0612077	0.887761	0.992567	0.000182858	0.685554	-0.0226938	0.220985	0.0669756
ZFR~rs2012709	0.0573552	0.420853	-0.0550202	0.106053	-0.0973614	0.655114	0.520505	-0.019688	0.77032	-0.0190762	0.281657	0.0735374
CRISPLD1~rs6472903	0.0627314	0.454401	-0.0940917	0.027917	-0.236558	0.416367	0.0485232	-0.210701	0.107555	-0.103493	0.151304	0.276334
GOLPH3~rs2012709	0.0642789	0.459716	-0.0674944	0.00329072	-0.222989	0.116203	0.00794265	-0.0700178	0.736093	-0.0168722	0.264993	0.0698715
C16orf61~rs13329835	0.0669453	0.464089	-0.043308	0.00485861	-0.128075	0.161477	NA	NA	NA	NA	NA	NA
KCNN4~rs3760982	0.0677941	0.464089	-0.0553278	0.431897	0.0540107	0.889805	0.309059	0.0585075	0.694849	-0.0141041	0.895206	-0.0112534
CPAMD8~rs8170	0.0679259	0.464089	-0.0910436	0.146611	-0.159974	0.721163	0.207431	-0.0851282	0.902181	-0.00972233	0.605049	-0.05649
C1orf51~rs12048493	0.0681758	0.464089	0.0787555	0.213385	0.114683	0.763054	0.226711	-0.0716147	0.0708586	-0.215769	0.376816	-0.103454
REN~rs4245739	0.0722489	0.48596	-0.0855819	0.700968	0.0413657	0.975576	0.38054	-0.0638415	0.869385	-0.0195169	NA	NA
ANP32E~rs12048493	0.0732258	0.486736	0.0593803	0.0193539	0.165392	0.390535	0.248733	0.0310673	0.397375	0.0596498	0.550784	0.0451127
PPIF~rs704010	0.0770426	0.505465	0.0744044	0.144837	0.130779	0.721163	0.462044	0.0216089	0.413129	0.0526181	0.235814	0.0959129
GLT25D1~rs8170	0.0778326	0.505465	0.0579566	0.143451	0.105836	0.721163	NA	NA	NA	NA	NA	NA
PHTF1~rs11552449	0.0810994	0.520695	-0.0866781	0.771457	-0.0301399	0.975576	9.04607e-06	-0.253128	0.262706	-0.0644323	0.104853	-0.214977
MRPS21~rs12048493	0.0836293	0.530905	0.0706251	0.0741383	0.155591	0.578055	0.621709	0.0255676	0.334174	0.0710214	0.127556	-0.160175
TERT~rs10069690	0.0845732	0.530932	-0.0718106	0.302414	-0.0935255	0.831863	NA	NA	NA	NA	0.76551	0.0329033
CTSD~rs3817198	0.0864964	0.537038	-0.0625723	0.326673	-0.0836229	0.854492	0.547865	0.0151004	0.267166	-0.0777575	0.577924	-0.0568871
VPS45~rs12048493	0.0994421	0.594883	-0.0596397	0.45763	-0.0573584	0.899687	0.582785	0.0286068	0.500642	0.0546072	0.046925	-0.182687
BCL2L15~rs11552449	0.100784	0.594883	0.0975615	0.261877	-0.13887	0.820491	0.763105	0.0293732	0.289768	-0.1615	0.00748891	0.440972
CASP10~rs1045485	0.101347	0.594883	0.0692874	0.423094	0.0761503	0.889805	0.36132	0.0536844	0.74065	0.023727	0.966888	-0.00575717
PTHLH~rs10771399	0.102021	0.594883	-0.120034	0.28736	-0.17436	0.831863	0.422631	-0.0899472	0.948444	-0.00803499	NA	NA
SUMF1~rs6762644	0.102301	0.594883	-0.0560266	0.550945	-0.0439351	0.957797	0.356013	0.0533762	0.530453	0.0510103	0.663053	0.0468788
MLLT10~rs11814448	0.10352	0.594883	-0.120316	0.889448	-0.0165855	0.985708	0.728456	0.0363661	0.659254	-0.063792	0.165928	-0.172012
ALS2~rs1045485	0.103619	0.594883	0.0810883	0.913866	0.0121024	0.985708	0.206237	0.0831497	0.207882	0.112668	0.284536	0.162863
TRIP13~rs10069690	0.104236	0.594883	-0.0399832	0.719317	0.0192295	0.975576	0.923471	0.00263951	0.820467	0.0162298	0.580396	0.0285371
ETHE1~rs3760982	0.106425	0.601301	-0.0635994	0.0651397	-0.16521	0.568683	0.753407	-0.0119538	0.886602	-0.0081011	0.603622	-0.0477354
FCGR1C~rs12048493	0.10797	0.603992	-0.046454	0.750473	-0.0196092	0.975576	NA	NA	0.223883	0.125502	NA	NA
TSGA14~rs4593472	0.115373	0.636468	0.060383	0.181129	0.114853	0.737589	NA	NA	NA	NA	NA	NA
SLC25A12~rs2016394	0.116029	0.636468	0.0589283	0.0325169	0.171504	0.416367	0.212582	-0.043637	0.364975	0.0458521	0.0789283	-0.106619
TIGD3~rs3903072	0.118999	0.646487	-0.0474351	0.614385	-0.0327336	0.96693	0.385186	0.0596945	0.249346	-0.122129	0.504475	-0.070444
PTH1R~rs6796502	0.122242	0.657779	0.0672006	0.0322555	0.20219	0.416367	0.0246059	-0.112902	0.486553	-0.0567328	0.503835	-0.140818
ISYNA1~rs4808801	0.123769	0.659714	0.0648673	0.00317513	0.25257	0.116203	0.00851918	0.121417	0.693191	0.0187906	0.227626	0.110584
CD81~rs3817198	0.12504	0.66026	-0.063891	0.125742	-0.14874	0.721163	0.42398	0.0201029	0.469552	-0.039656	0.0473456	0.170183
COPE~rs4808801	0.129672	0.678379	0.0431481	0.284569	0.0619261	0.831863	0.348626	0.0257439	0.724151	0.0161478	0.20911	0.088203
SLC12A7~rs2736108	0.133611	0.687177	-0.0621897	0.961074	0.00443436	0.988157	0.862906	-0.0113949	0.999458	-5.43385e-05	0.981897	-0.00246488
PDE4D~rs1353747	0.134391	0.687177	0.110844	0.94912	-0.0106855	0.985708	NA	NA	NA	NA	NA	NA
FTO~rs11075995	0.13568	0.687177	0.0615533	0.289218	0.0964732	0.831863	0.826648	-0.00894912	0.485098	-0.0561922	0.0701851	0.176098
STXBP4~rs6504950	0.137162	0.687177	-0.0477296	0.261544	-0.0830698	0.820491	7.42538e-14	-0.492154	3.86931e-07	-0.40873	0.780453	0.0282973
CCDC40~rs745570	0.139359	0.687177	0.0396491	0.413947	0.046207	0.887761	0.0474318	0.12325	0.0265265	0.155887	NA	NA
ACTN1~rs999737	0.141708	0.687177	0.0482556	0.134161	0.11067	0.721163	0.379173	-0.0275217	0.488956	0.0389871	0.904853	0.0179143
PLEKHA6~rs4245739	0.142588	0.687177	-0.0551799	0.365545	-0.0771155	0.864165	0.948683	-0.00444553	0.0138488	0.104	0.558584	0.0872515
FAM115A~rs720475	0.143287	0.687177	-0.0519856	0.098498	-0.126319	0.654722	0.968174	0.00153887	0.780452	0.0205337	0.929417	-0.0128629
KIAA1683~rs4808801	0.143452	0.687177	-0.0558027	0.0406151	-0.158818	0.443079	0.279673	0.0514003	0.504024	0.0439497	0.249672	-0.164138
TNNI2~rs3817198	0.143517	0.687177	-0.0522423	0.153985	-0.119005	0.721163	0.557285	-0.0534907	0.560325	-0.044872	0.120376	-0.18626
TRIM33~rs11552449	0.147646	0.69962	0.0617939	0.0740159	0.15888	0.578055	0.763795	0.0194842	0.510528	0.0335133	0.802589	-0.0297965
ETNK2~rs4245739	0.149473	0.69962	0.0579889	0.488175	0.0631783	0.919397	0.786035	0.0125811	0.344211	-0.0609596	NA	NA
PRDM10~rs11820646	0.14983	0.69962	0.0403669	0.295889	0.0646083	0.831863	0.892867	-0.0049064	0.186992	0.096564	0.162479	0.122449
MYO9B~rs8170	0.151124	0.699876	0.0474824	0.597254	0.038395	0.962308	0.81683	-0.0103691	0.867077	-0.0105171	0.983866	-0.00169841
CLK1~rs1045485	0.154786	0.700927	-0.0600134	0.980748	-0.00228638	0.988157	0.215728	-0.0548689	0.895418	-0.00688265	0.277443	0.145902
FOXC1~rs11242675	0.155633	0.700927	0.0343337	0.572092	0.0311834	0.959769	0.245709	-0.0459977	0.224251	0.0769401	0.578676	-0.0623121
RMND1~rs12662670	0.156492	0.700927	0.0849229	0.906092	0.0154034	0.985708	0.117526	-0.119043	0.219466	0.134071	0.0839687	-0.343321
CD83~rs204247	0.157359	0.700927	-0.0423503	0.688638	-0.0266708	0.975576	0.0497073	-0.118013	0.405425	0.0559754	0.863471	0.014825
UPF1~rs4808801	0.157554	0.700927	0.0538427	0.508999	0.0511557	0.921745	0.655563	0.013904	0.237521	-0.0720261	0.986707	-0.00123141
KLF4~rs10759243	0.159763	0.70109	-0.0509597	0.731555	0.0276114	0.975576	0.540555	-0.0245502	0.591923	-0.0339506	0.239896	-0.163854
HNF4G~rs2943559	0.161837	0.70109	-0.0962865	0.36229	0.139522	0.864165	NA	NA	0.0294573	-0.283609	0.121591	0.199839
SLC6A3~rs7726159	0.162798	0.70109	0.0675933	0.780059	-0.0301159	0.975576	NA	NA	0.985663	-0.00200439	NA	NA
CBX2~rs745570	0.162853	0.70109	0.0408146	0.753496	0.0193811	0.975576	0.602619	0.0278352	0.325361	0.0631941	0.236461	-0.139204
ITPK1~rs11627032	0.164882	0.70109	0.0548777	0.191203	0.11232	0.749809	0.00971071	-0.102034	0.956863	0.00212006	0.0432404	0.258828
MYC~rs11780156	0.165035	0.70109	-0.0488842	0.313605	-0.0784795	0.831863	0.847923	0.00697511	0.380911	-0.0947655	0.608986	0.0425563
HLF~rs6504950	0.16654	0.7022	0.0579388	0.530018	0.0605531	0.945338	0.481638	-0.0611503	0.813862	-0.0189849	NA	NA
AP4B1~rs11552449	0.171046	0.712337	0.0618763	0.203476	0.120144	0.751399	0.75538	-0.0251558	0.226453	-0.0865526	0.14022	-0.212341
FCGR1B~rs11249433	0.171793	0.712337	-0.033358	0.368856	0.0474532	0.864165	NA	NA	0.0840565	-0.117295	NA	NA
DDX49~rs4808801	0.172726	0.712337	0.0399764	0.480699	0.0420427	0.911393	0.694275	-0.013101	0.740605	0.0170628	0.776066	0.0193449
TERT~rs7726159	0.175766	0.719621	-0.052059	0.638849	-0.0401829	0.975576	NA	NA	NA	NA	0.206749	-0.13593
PLEKHO1~rs12048493	0.177236	0.720421	0.0359657	0.0857132	0.097739	0.597876	0.870971	-0.00754532	0.923471	0.00703105	0.840205	-0.017701
SLC25A17~rs6001930	0.180086	0.726775	-0.0539434	0.379741	-0.0767926	0.869113	0.863956	-0.0104578	0.671628	-0.0460199	0.23771	-0.166195
ZNF365~rs10995190	0.183601	0.732281	0.0688303	0.16193	0.151804	0.721163	0.813009	0.0185959	0.152429	0.167056	NA	NA
MCHR1~rs6001930	0.184042	0.732281	0.0821842	0.0138272	0.330616	0.312494	NA	NA	0.173616	0.201887	NA	NA
HIPK1~rs11552449	0.189769	0.738797	0.0465418	0.18146	0.0990148	0.737589	0.571642	-0.0189024	0.97563	0.00218293	0.0968723	-0.145315
FAM125A~rs8170	0.19048	0.738797	0.0515624	0.331849	-0.0843478	0.856131	NA	NA	NA	NA	NA	NA
RALB~rs4849887	0.190695	0.738797	-0.0557241	0.681906	-0.0394625	0.975576	0.532166	0.0398893	0.286537	-0.0633018	0.758048	0.0516523
SNTN~rs1053338	0.19091	0.738797	-0.0729602	0.0699486	-0.229158	0.572767	NA	NA	NA	NA	NA	NA
FOXF2~rs11242675	0.19603	0.748191	-0.041609	0.579661	-0.0406937	0.959769	0.0141209	-0.137962	0.932668	0.0056866	NA	NA
ZNF226~rs3760982	0.196431	0.748191	-0.0475228	0.735387	-0.0282753	0.975576	0.221446	0.0336293	0.24227	0.0663285	0.726624	-0.0266134
ALS2CR4~rs1045485	0.198536	0.748191	0.0575764	0.758788	0.0308382	0.975576	NA	NA	NA	NA	NA	NA
GPR37L1~rs6678914	0.199134	0.748191	-0.0475148	0.240781	-0.0975375	0.804979	NA	NA	0.605176	-0.0559633	NA	NA
FAM83F~rs6001930	0.199959	0.748191	-0.0629176	0.164655	-0.147992	0.721163	NA	NA	0.0999784	-0.108655	NA	NA
AMDHD1~rs17356907	0.202557	0.752926	0.0607595	0.453661	0.0770695	0.899687	0.00174775	0.276041	0.494694	0.0707204	0.781341	-0.0502549
IGF2~rs3817198	0.20701	0.76262	0.0381581	0.648342	-0.0322046	0.975576	0.0572477	0.0794252	0.492367	0.0544629	NA	NA
C6orf211~rs12662670	0.207865	0.76262	0.0620916	0.680829	0.0441987	0.975576	0.416271	0.0631235	0.183721	0.155633	0.646115	-0.0590408
GFOD1~rs204247	0.210676	0.763471	-0.0464234	0.113325	-0.130249	0.688478	0.393383	0.0440377	0.897772	-0.00545303	0.481481	-0.0666196
MTMR12~rs2012709	0.212853	0.763471	-0.0398199	0.00915819	-0.173265	0.247264	0.279678	-0.0395831	0.774039	0.0207386	0.69581	0.0381242
ADSL~rs6001930	0.21384	0.763471	-0.0436338	0.58425	0.0416773	0.959769	0.729386	0.0161197	0.991996	0.000746698	0.282285	0.0903135
FGF10~rs10941679	0.215312	0.763471	0.0502042	0.753835	-0.027938	0.975576	0.643543	0.0243628	0.0273209	0.176397	NA	NA
CBX4~rs745570	0.215632	0.763471	0.0424999	0.157255	0.10219	0.721163	0.423867	-0.0300156	0.932478	-0.00444513	0.510812	0.0693093
DLX1~rs2016394	0.216204	0.763471	-0.0583875	0.0389993	-0.208549	0.443079	0.909473	-0.00618789	0.859195	0.0165766	0.0795697	-0.207161
TMEM151A~rs3903072	0.224115	0.767726	0.0467494	0.163048	0.114552	0.721163	0.876293	0.0107041	NA	NA	NA	NA
VTI1A~rs7904519	0.226224	0.767726	-0.0462353	0.0207648	-0.183681	0.404237	0.429403	0.0304278	0.613309	-0.0232052	0.0959819	-0.111458
GLT25D1~rs2363956	0.227536	0.767726	0.0300691	0.0740872	0.0992645	0.578055	NA	NA	NA	NA	NA	NA
HIST2H2BE~rs12048493	0.227848	0.767726	0.0459001	0.455664	0.0604885	0.899687	0.467605	-0.0321498	0.971786	-0.00281836	0.270814	-0.140555
SGSM3~rs6001930	0.227869	0.767726	-0.0477859	0.231435	0.102847	0.785536	0.107497	-0.101297	0.658738	-0.0201991	0.379954	-0.104115
LPCAT1~rs10069690	0.228137	0.767726	-0.059333	0.0856774	-0.184277	0.597876	0.966876	0.00142462	0.824876	-0.0145642	0.189404	-0.172064
CA14~rs12048493	0.228853	0.767726	0.0510413	0.0276341	0.199141	0.416367	NA	NA	0.288997	-0.126836	NA	NA
C19orf62~rs8170	0.2294	0.767726	-0.0552474	0.725733	-0.0356272	0.975576	NA	NA	NA	NA	NA	NA
CPAMD8~rs2363956	0.229638	0.767726	0.0454262	0.0346358	0.178868	0.416367	0.268892	0.0553668	0.113736	0.0968215	0.580765	0.0469002
PRICKLE2~rs1053338	0.231625	0.769814	-0.0554307	0.726494	-0.0367926	0.975576	0.711404	0.0210027	0.362184	0.0737388	0.511258	-0.108339
GUCY2C~rs12422552	0.234172	0.773726	-0.0568813	0.488035	-0.0694676	0.919397	NA	NA	0.901468	-0.0109432	NA	NA
RAPGEF4~rs1550623	0.23602	0.775299	-0.054685	0.59115	-0.0534611	0.959769	0.0205095	0.182298	0.875648	0.0132168	0.282198	0.161177
DNAJC1~rs11814448	0.239623	0.780824	0.0954313	0.437085	0.101959	0.889805	0.131197	-0.0973163	0.885844	0.0251111	0.868468	0.0300926
UBLCP1~rs1432679	0.240526	0.780824	-0.0382525	0.355467	-0.0606113	0.864165	0.331748	0.03955	0.0545695	-0.102437	0.298721	-0.044219
MRPL23~rs3817198	0.243192	0.780824	-0.0354999	0.538851	-0.0437021	0.954391	0.149042	0.0534611	0.781939	-0.0166653	0.56552	0.0458283
UNC13A~rs8170	0.24323	0.780824	-0.0609599	0.738321	0.0385531	0.975576	0.583694	-0.0420514	0.782291	-0.0267187	0.691271	0.0650637
CBX8~rs745570	0.245792	0.782211	0.0366896	0.370138	0.0598123	0.864165	2.44586e-13	-0.323784	4.8913e-06	-0.306934	1.38573e-07	-0.582516
ORC2L~rs1045485	0.246431	0.782211	0.0551721	0.586445	-0.0581696	0.959769	NA	NA	NA	NA	NA	NA
NET1~rs2380205	0.248098	0.783103	0.0511048	0.533168	-0.0591506	0.947295	0.853346	-0.00626598	0.941409	0.00565817	0.17767	0.100228
LTF~rs6796502	0.250945	0.785458	-0.0677355	0.584244	0.0702415	0.959769	NA	NA	0.790779	0.0284115	0.0572958	-0.339859
CALML3~rs2380205	0.251625	0.785458	0.0442059	0.585876	-0.0451078	0.959769	0.819119	0.0177917	0.600607	0.0355913	0.0792269	0.237756
PTPN7~rs6678914	0.255769	0.785542	0.0167451	0.310113	0.033507	0.831863	NA	NA	0.51557	0.0485938	0.0149595	0.263665
TMEM185B~rs4849887	0.257616	0.785542	-0.055754	0.416384	-0.090203	0.887761	0.519922	-0.0384572	0.232168	-0.111387	0.18344	0.176528
SIRT5~rs204247	0.259358	0.785542	-0.0384365	0.202123	-0.0966937	0.751311	0.707305	0.019397	0.485684	-0.0320225	0.0897659	-0.114869
CCR5~rs6796502	0.265711	0.785542	0.0291308	0.066028	0.103006	0.568683	NA	NA	0.181414	-0.169658	0.0442118	-0.407073
FCGR1A~rs12048493	0.266086	0.785542	-0.0287183	0.623339	-0.0270787	0.972177	NA	NA	0.393186	-0.0691262	NA	NA
CALML5~rs2380205	0.269524	0.785542	0.0422134	0.717175	0.0296991	0.975576	0.0182823	0.147515	0.198534	0.0886929	0.199554	0.172334
NFASC~rs4245739	0.274056	0.785542	-0.0503501	0.682993	-0.0426088	0.975576	0.994884	0.000424828	0.71858	-0.0238073	NA	NA
PPP1R12B~rs6678914	0.274594	0.785542	0.0373137	0.468793	0.0556157	0.903987	0.995748	-0.000253066	0.218739	0.0632557	0.500192	0.0623104
KLF14~rs4593472	0.274948	0.785542	-0.0496264	0.720877	-0.0363879	0.975576	0.737149	0.0255526	0.934946	-0.0040595	NA	NA
OTUD7B~rs12048493	0.275371	0.785542	0.0336368	0.194448	0.0854095	0.749809	0.236348	-0.053342	0.442961	0.0530108	0.618162	-0.0407813
TRAK2~rs1045485	0.275787	0.785542	0.051384	0.87944	0.0160777	0.985708	0.738741	0.0148547	0.301788	0.0686123	0.55611	0.0697042
FBXO18~rs2380205	0.276408	0.785542	0.0459632	0.311722	-0.0914204	0.831863	0.0117808	0.0776798	0.0194248	0.1491	0.291587	0.0718756
PLBD1~rs12422552	0.277639	0.785542	-0.044679	0.129334	-0.13083	0.721163	0.390478	0.0586309	0.784724	-0.0196868	0.469711	-0.10394
PLK2~rs10472076	0.278845	0.785542	-0.0459233	0.103537	-0.154551	0.655114	0.080205	-0.0850953	0.890666	0.00669763	0.634502	0.0605997
ZDHHC11~rs7726159	0.278953	0.785542	0.0441323	0.427	-0.072008	0.889805	0.752612	-0.020364	0.727037	0.0350215	0.486082	0.100562
RIN3~rs11627032	0.280235	0.785542	-0.0317017	0.686669	0.0257387	0.975576	0.0598991	-0.0949925	0.133983	-0.0978709	0.466043	0.0877517
KCNN1~rs4808801	0.281361	0.785542	-0.0512366	0.186693	0.127469	0.748096	NA	NA	0.0627538	0.171166	0.615665	-0.0395692
ANKRD16~rs2380205	0.281626	0.785542	-0.0365849	0.283401	-0.0783445	0.831863	3.03252e-06	-0.25819	0.501406	0.0546429	0.0146197	-0.229032
ABHD8~rs8170	0.281803	0.785542	-0.042206	0.0320632	-0.185531	0.416367	0.519565	-0.0342014	0.00855345	0.20578	0.259754	-0.138477
DYNC1I2~rs2016394	0.282374	0.785542	0.0288321	0.130161	0.0868033	0.721163	0.373276	0.0442984	0.373765	0.0397943	0.758023	0.027353
ITPR1~rs6762644	0.284471	0.785542	0.0324767	0.612628	0.0330248	0.96693	0.312133	0.0611069	0.393731	-0.039145	0.585067	0.0473428
NKD2~rs10069690	0.284622	0.785542	-0.0401088	0.232604	-0.0974718	0.785536	0.683816	0.0306435	0.510387	-0.0402125	0.730281	0.050621
ZCCHC24~rs704010	0.285925	0.785542	-0.0246827	0.406508	0.0409347	0.887761	0.313723	0.0184097	0.715339	0.0201563	0.705468	0.0454132
CHST9~rs1436904	0.290466	0.785542	-0.0422036	0.871971	-0.0141822	0.985708	NA	NA	0.824548	0.0105569	NA	NA
FAM126B~rs1045485	0.290859	0.785542	0.0430281	0.943499	0.00648533	0.985708	0.254468	0.0544158	0.718834	0.0253436	0.094713	0.195518
C5orf23~rs2012709	0.29172	0.785542	-0.0471751	0.00138331	-0.297201	0.071052	NA	NA	NA	NA	NA	NA
FGFR2~rs2981579	0.293199	0.785542	-0.0460277	0.984307	0.00200368	0.988157	0.977818	-0.0021417	0.537352	0.031649	NA	NA
OSR1~rs12710696	0.293928	0.785542	-0.0313972	0.472327	-0.0471832	0.90547	0.632513	0.0235645	0.538612	-0.0440166	NA	NA
PIK3R2~rs4808801	0.29594	0.785542	0.0415359	0.778875	0.0227018	0.975576	0.60399	-0.0243054	0.862515	0.00853229	0.7884	0.0205041
TERT~rs2736108	0.296935	0.785542	-0.0431068	0.755148	-0.0282445	0.975576	NA	NA	NA	NA	0.725175	-0.0385696
CCDC90A~rs204247	0.298232	0.785542	-0.0336171	0.177677	-0.0968576	0.737589	NA	NA	NA	NA	NA	NA
BRD9~rs7726159	0.29871	0.785542	-0.0421426	0.980554	-0.00220178	0.988157	0.689585	-0.0212206	0.542682	-0.0484162	0.876304	-0.0140661
PGLS~rs2363956	0.298782	0.785542	0.0322179	0.358382	0.0638267	0.864165	0.913073	-0.00274821	0.283289	0.0567372	0.57612	-0.0471211
IL12RB1~rs4808801	0.299593	0.785542	0.0184896	0.92224	-0.00350599	0.985708	NA	NA	0.699197	0.0280208	0.520461	-0.0512476
CCR2~rs6796502	0.300886	0.785542	0.0369681	0.0245283	0.174574	0.416367	NA	NA	0.766301	0.0370389	0.989019	0.00269841
ZBTB2~rs12662670	0.302332	0.785542	-0.0637078	0.410222	-0.110879	0.887761	0.564657	-0.034954	0.598541	-0.0738079	0.615708	-0.0886122
KLHL26~rs4808801	0.303094	0.785542	0.0362676	0.218435	0.0881623	0.768996	0.475086	-0.0367199	0.372543	0.0664325	0.761802	-0.0327416
COPG2~rs4593472	0.30687	0.789322	0.0404751	0.668393	0.0380232	0.975576	0.789238	0.0173924	0.640905	0.0336322	0.659139	0.0452636
HOMER3~rs4808801	0.307346	0.789322	0.0279732	0.208833	-0.069903	0.756352	0.908605	0.00484125	0.128586	-0.095807	0.414456	-0.100413
GPBP1~rs889312	0.312334	0.7985	0.0355964	0.283715	0.081594	0.831863	0.674806	-0.0124873	0.0233099	0.102259	0.655266	0.0315672
FGD6~rs17356907	0.323812	0.811045	-0.0399664	0.0214639	-0.201089	0.404237	0.809458	-0.0170255	0.989753	0.000893883	0.526055	-0.106131
BARX2~rs11820646	0.326196	0.811045	-0.0420482	0.625658	-0.0459815	0.972177	NA	NA	0.022479	-0.11629	0.826139	-0.0322849
TACC2~rs2981579	0.327401	0.811045	-0.042255	0.290021	-0.106332	0.831863	0.610895	-0.0199682	0.636265	-0.0392804	NA	NA
ANKLE1~rs2363956	0.327403	0.811045	0.031717	0.0264315	0.160664	0.416367	0.0756981	0.0977492	0.0618949	-0.142791	0.742219	0.0259641
SLC25A45~rs3903072	0.328652	0.811045	0.030974	0.181156	0.0902645	0.737589	0.12695	0.0650313	0.284928	0.0759664	0.589861	0.0346957
C16orf46~rs13329835	0.330751	0.811045	-0.0347682	0.273765	-0.075429	0.831863	0.218455	-0.0710904	0.716924	0.0282322	0.771902	-0.0358535
TMEM66~rs9693444	0.331509	0.811045	-0.0323579	0.97235	0.00262987	0.988157	0.182451	-0.0498219	0.859528	-0.0098282	0.7616	0.0300697
BRSK2~rs3817198	0.331803	0.811045	-0.0413287	0.332748	0.0963227	0.856131	NA	NA	0.473495	-0.0422105	NA	NA
LPCAT1~rs2736108	0.333888	0.811045	0.0472031	0.891041	-0.01466	0.985708	0.747581	0.0107465	0.683322	0.0274095	0.216063	0.161401
SETBP1~rs6507583	0.334813	0.811045	-0.0533128	0.984659	0.00221184	0.988157	0.349544	0.0531553	0.261508	0.104303	0.710041	-0.045727
NR2F6~rs2363956	0.338094	0.811045	0.0325657	0.416097	0.0618727	0.887761	0.0199785	-0.113234	0.466108	0.0329613	0.650917	-0.0545577
HIST2H2AA3~rs12048493	0.341422	0.811045	0.0400815	0.226216	0.108558	0.781062	0.811877	0.0183678	0.780941	0.0300976	0.937485	-0.011597
ZFYVE26~rs2588809	0.342511	0.811045	-0.0329116	0.178311	0.0940897	0.737589	0.331017	-0.0293966	0.177457	0.121653	0.137235	0.120254
TNRC6B~rs6001930	0.34445	0.811045	-0.0349495	0.622859	0.0393923	0.972177	0.0208374	0.188973	0.0939507	-0.132723	0.516591	0.0553725
KRIT1~rs6964587	0.344805	0.811045	-0.0267787	0.949932	0.00401332	0.985708	0.749122	-0.01202	0.638011	-0.0310838	0.808806	-0.0154247
ZFP36L1~rs999737	0.344889	0.811045	0.0356249	0.0344042	0.179079	0.416367	0.0351175	0.138871	0.0391007	-0.114451	0.128089	0.15824
GDF1~rs4808801	0.346274	0.811045	0.0406739	0.730134	0.0303101	0.975576	0.913687	0.00578209	0.0581083	-0.150543	NA	NA
FAM125A~rs2363956	0.350522	0.811045	-0.0278703	0.504909	0.0445785	0.921745	NA	NA	NA	NA	NA	NA
CD177~rs3760982	0.351142	0.811045	0.0393688	0.93096	0.00831783	0.985708	0.68404	0.0344162	0.63135	0.0442656	0.212083	-0.160666
MTHFD1L~rs12662670	0.352055	0.811045	-0.0405554	0.750728	-0.0301698	0.975576	0.97002	-0.00204582	0.28635	-0.116196	0.558166	0.11412
EHBP1L1~rs3903072	0.35266	0.811045	0.0267316	0.98394	0.00123632	0.988157	0.0343341	0.0718152	0.225016	0.0685442	0.849177	-0.0106763
TRIP13~rs2736108	0.353274	0.811045	0.0226755	0.56663	0.0306492	0.959769	0.965385	-0.00116078	0.0559152	-0.138732	0.628947	-0.0248143
ZNF223~rs3760982	0.355261	0.811045	0.0309475	0.741423	0.025091	0.975576	0.972345	0.00218883	0.108006	0.132522	0.358185	-0.105581
TGFBR2~rs12493607	0.357436	0.811045	0.015887	0.760574	-0.0113347	0.975576	0.255998	0.0456494	0.0280119	0.112692	0.500448	-0.0637553
ADO~rs10995190	0.357894	0.811045	0.0522189	0.942347	-0.00863047	0.985708	0.255543	-0.0576878	0.50755	0.0510991	0.168772	0.232114
C1orf54~rs12048493	0.357967	0.811045	-0.0244149	0.376146	-0.050052	0.868054	0.0345798	-0.0744573	0.664637	0.0330821	0.0905706	0.238737
BRD9~rs10069690	0.360097	0.811045	-0.0402038	0.337106	0.0918146	0.856131	0.085852	-0.0877372	0.19461	-0.0982841	0.654767	0.0412149
IGFBP5~rs13387042	0.364784	0.811045	0.0362768	0.93977	0.00664385	0.985708	0.923102	-0.00483334	0.922945	0.00558307	0.938903	-0.00902997
MDM4~rs4245739	0.364924	0.811045	-0.0261159	0.751095	-0.0207407	0.975576	0.000249748	-0.151323	0.066776	-0.103434	0.274717	-0.0778471
OLFML3~rs11552449	0.368326	0.811045	-0.0364558	0.783541	-0.0232575	0.975576	0.0592581	-0.0868997	0.639384	-0.0287742	0.41669	-0.194936
CST6~rs3903072	0.368802	0.811045	-0.0359013	0.03448	-0.180254	0.416367	0.0855189	0.0916595	0.000656187	0.296183	0.981774	-0.00311764
AKAP12~rs12662670	0.368815	0.811045	0.0365533	0.970366	0.00329299	0.988157	0.669824	0.0435153	0.71447	-0.042344	0.593289	0.156132
ALS2CR12~rs1045485	0.369739	0.811045	0.057562	0.770389	-0.0419873	0.975576	0.270224	0.0644144	0.610833	-0.0562242	0.176262	0.240209
USHBP1~rs2363956	0.370803	0.811045	-0.0176178	0.712674	0.0162415	0.975576	NA	NA	0.600002	0.0180054	0.545395	0.0756381
ARL8B~rs6762644	0.371098	0.811045	0.0298092	0.191341	0.0934826	0.749809	0.529238	0.0202079	0.149848	-0.0687962	0.41784	0.0518776
MBIP~rs2236007	0.371144	0.811045	-0.047525	0.313487	-0.120487	0.831863	0.419457	-0.0431933	0.321713	-0.0767325	0.291348	-0.105243
FAM134B~rs13162653	0.371214	0.811045	0.0270741	0.144122	-0.0926953	0.721163	0.504144	-0.0381044	0.60632	-0.0267851	0.514062	0.0886565
ZDHHC11~rs2736108	0.372885	0.811045	0.0390365	0.778929	-0.0269342	0.975576	0.885262	0.00875254	0.622609	-0.048133	0.822895	0.032836
PGPEP1~rs4808801	0.373224	0.811045	0.0291259	0.526731	-0.0419484	0.944771	0.623266	0.023122	0.692735	0.0269773	0.360121	-0.0920486
EGR2~rs10995190	0.377592	0.817392	0.0429609	0.157382	0.144643	0.721163	0.903626	-0.00710366	0.19226	-0.137096	0.479523	0.0882212
SMEK1~rs941764	0.380331	0.819221	0.028265	0.248118	-0.0758471	0.808798	0.734885	-0.0122238	0.318706	0.0360152	0.332955	-0.0795244
SLC6A3~rs10069690	0.381337	0.819221	0.0459402	0.505385	-0.0761665	0.921745	NA	NA	0.995105	0.000653458	NA	NA
SYT8~rs3817198	0.385511	0.82349	-0.0284677	0.398147	0.0647497	0.887761	0.407144	-0.0746565	0.309793	-0.0592017	0.0427295	0.2518
NDUFB3~rs1045485	0.392867	0.82349	-0.0466072	0.286121	-0.130838	0.831863	0.469528	-0.0269834	0.0170288	0.149576	0.360239	-0.0721212
BZW1~rs1045485	0.393605	0.82349	-0.0355824	0.901623	-0.011583	0.985708	0.962276	0.00224037	0.485357	-0.0391288	0.648959	0.0485795
LGR6~rs6678914	0.394105	0.82349	0.031523	0.974153	0.00269386	0.988157	NA	NA	0.000838052	0.169831	NA	NA
ATF7IP~rs12422552	0.394286	0.82349	-0.0226397	0.641698	-0.0259432	0.975576	0.338605	0.0300344	0.0566424	-0.108959	0.828977	0.0183917
MRPS35~rs10771399	0.395179	0.82349	0.0493801	0.718241	0.0468125	0.975576	0.957694	0.00260506	0.610765	0.0367731	0.763885	-0.0354439
FBLN5~rs941764	0.395699	0.82349	0.0271306	0.550073	-0.0389606	0.957797	0.576201	0.03629	0.447027	-0.0593704	0.437927	0.114157
HIST2H2AC~rs12048493	0.397439	0.82349	0.0304111	0.89946	0.00969539	0.985708	0.906745	-0.00644934	0.178784	0.14916	0.680425	0.041755
FBXL7~rs13162653	0.397833	0.82349	0.0291842	0.230714	0.0873117	0.785536	0.415875	0.0325299	0.604342	0.0348122	NA	NA
PDK1~rs2016394	0.397899	0.82349	0.0285989	0.906342	-0.00848884	0.985708	0.282536	-0.0350006	0.749614	0.0188014	0.251689	-0.0691343
IPO9~rs6678914	0.401299	0.825406	0.0230044	0.45117	0.0463145	0.899687	0.0512639	0.0574169	0.917466	-0.0065429	0.722516	-0.0200342
RPRD2~rs12048493	0.402465	0.825406	0.0220671	0.361919	0.0512978	0.864165	0.6907	0.0135597	0.390089	0.0454587	0.472954	0.0502435
LYPD3~rs3760982	0.404192	0.825406	0.0330207	0.64752	-0.0411317	0.975576	0.446698	0.0498851	0.00269829	-0.117594	0.521687	0.0703357
SNRPF~rs17356907	0.404668	0.825406	0.0279199	0.507057	0.048053	0.921745	0.341407	0.022874	0.753298	-0.0176699	0.0161933	-0.224159
C10orf114~rs7072776	0.41164	0.827924	0.0348821	0.293138	0.091213	0.831863	NA	NA	NA	NA	NA	NA
NPR3~rs2012709	0.411641	0.827924	-0.0353881	0.00201704	-0.276421	0.0876637	2.45722e-05	-0.167908	0.120804	0.103818	NA	NA
ZDHHC11~rs10069690	0.413494	0.827924	0.0361126	0.8398	0.0194498	0.977396	0.449673	-0.0470741	0.88117	-0.0143237	0.485985	0.102645
CPSF2~rs11627032	0.413978	0.827924	0.024727	0.935034	0.00534704	0.985708	0.150812	-0.0613933	0.451406	-0.0502782	0.0171557	-0.170529
AQP4~rs527616	0.414796	0.827924	-0.0365089	0.74704	-0.0313239	0.975576	NA	NA	0.426927	0.0782131	NA	NA
ZNF227~rs3760982	0.417437	0.827924	-0.0269141	0.545108	0.0456641	0.957797	0.149138	-0.0477525	0.833295	-0.00955541	0.174439	0.118412
MAP3K1~rs889312	0.417923	0.827924	0.0267013	0.102238	0.116148	0.655114	0.352223	-0.0586303	0.00431501	0.120747	0.0526662	-0.178979
MKLN1~rs4593472	0.41817	0.827924	0.02344	0.24618	-0.0750085	0.808798	0.481252	0.0224074	0.86476	-0.0074611	0.668307	-0.0205776
MIER3~rs889312	0.419091	0.827924	0.0236855	0.340937	0.0602396	0.856131	0.965308	-0.00176612	0.220435	0.0879774	0.976717	0.00287678
DRAP1~rs3903072	0.42332	0.829291	0.023426	0.264715	0.0697146	0.82178	0.816824	-0.00402067	0.823698	-0.0108912	0.739924	0.0313377
RAB3C~rs10472076	0.426838	0.829291	0.0312452	0.873448	-0.0140283	0.985708	NA	NA	0.357691	-0.0506267	NA	NA
PPP1R15B~rs4245739	0.431073	0.829291	0.0251379	0.854891	0.0132461	0.985708	0.433453	0.0371485	0.87472	0.0107703	0.795423	0.0208112
CHST9~rs527616	0.433013	0.829291	-0.0312538	0.0517425	-0.167913	0.512886	NA	NA	0.449004	0.0414069	NA	NA
GMDS~rs11242675	0.433346	0.829291	0.0262184	0.408341	-0.0631207	0.887761	0.663209	0.0185328	0.433081	0.051787	0.765476	-0.0307051
XRCC1~rs3760982	0.434245	0.829291	0.0259416	0.672079	0.0319538	0.975576	0.916228	-0.00288384	0.163454	0.0716393	0.84842	-0.0172766
CCDC91~rs10771399	0.435128	0.829291	0.0463433	0.422783	0.106427	0.889805	0.0465977	0.147506	0.07516	0.211627	0.696015	-0.0814425
PGLS~rs8170	0.43632	0.829291	0.0318565	0.309943	-0.0917731	0.831863	0.110983	0.0539775	0.45637	-0.0507299	0.844571	-0.0212682
SSBP2~rs7707921	0.437673	0.829291	0.0355954	0.690888	0.0408447	0.975576	0.335784	0.0332773	0.50317	-0.0486541	0.921868	-0.011221
ZNF234~rs3760982	0.44178	0.829291	-0.0230775	0.943558	0.00482947	0.985708	0.43495	0.0273506	0.718312	-0.0214115	0.0757376	-0.161419
IL12B~rs1432679	0.441788	0.829291	-0.0245123	0.614253	0.0322757	0.96693	NA	NA	NA	NA	0.0183943	0.202802
RELA~rs3903072	0.442196	0.829291	-0.0317656	0.783279	-0.0242962	0.975576	0.694048	0.0109407	0.850662	0.00725758	0.19002	0.069017
SYNE1~rs2046210	0.443983	0.829291	-0.0227484	0.30578	-0.0660023	0.831863	NA	NA	NA	NA	NA	NA
C11orf68~rs3903072	0.444312	0.829291	0.0259782	0.364462	0.0658186	0.864165	0.558862	0.016368	0.200266	0.0717772	0.196187	-0.106364
CNTN2~rs4245739	0.445439	0.829291	0.0335394	0.493415	0.0683193	0.921745	NA	NA	0.72641	-0.0337607	NA	NA
PEX1~rs6964587	0.447556	0.829291	-0.021468	0.803902	-0.0158304	0.977018	0.643412	0.0295493	0.599159	0.031456	0.956015	-0.00526981
APH1A~rs12048493	0.447963	0.829291	-0.0258561	0.956438	-0.00397371	0.987254	0.0914951	-0.0654219	0.98718	0.000942779	0.164164	-0.141018
AKAP9~rs6964587	0.448862	0.829291	-0.0233865	0.780911	-0.0193729	0.975576	0.566205	-0.016644	0.940928	0.00308951	0.083135	-0.0934398
SF3B2~rs3903072	0.449918	0.829291	-0.0301735	0.724658	-0.0300504	0.975576	0.242919	-0.0311075	0.0528099	-0.125089	0.590023	-0.0463426
MAST3~rs4808801	0.45039	0.829291	0.0281983	0.459166	0.0554345	0.899687	0.987399	0.0007061	0.612609	-0.0318564	0.90256	0.0115014
IGF2AS~rs3817198	0.452073	0.829291	0.0282956	0.571287	-0.0497465	0.959769	NA	NA	NA	NA	NA	NA
HNF4G~rs6472903	0.452074	0.829291	-0.0436607	0.0696268	-0.224072	0.572767	NA	NA	0.600255	0.0584229	0.00504319	-0.330045
FAM72B~rs11249433	0.455759	0.833346	-0.0157976	0.898498	0.00585434	0.985708	0.0278723	-0.093728	0.0621415	-0.122627	0.219464	0.0658381
GDI2~rs2380205	0.459201	0.836932	0.0236381	0.692471	-0.0270292	0.975576	0.224787	0.0356626	0.0430456	0.109251	0.168716	0.108702
FOXQ1~rs11242675	0.462926	0.841008	-0.026792	0.549188	0.0498876	0.957797	0.356381	-0.057704	0.804356	-0.0162161	NA	NA
CRISPLD1~rs2943559	0.464797	0.841699	0.0438665	0.000996704	0.439224	0.0563138	0.789902	-0.0352559	0.765802	-0.0226503	0.967596	0.00850161
YIF1A~rs3903072	0.471013	0.850232	-0.026052	0.74799	0.0248059	0.975576	0.372673	-0.0260326	0.641078	0.0207149	0.904326	-0.0102342
RPGRIP1L~rs11075995	0.475693	0.855405	0.0271903	0.352281	-0.0781567	0.861957	0.461573	0.047375	0.912756	0.0075309	0.780253	0.0234594
SSSCA1~rs3903072	0.47724	0.855405	-0.0223104	0.712054	0.0247287	0.975576	0.573903	-0.0170346	0.463946	-0.0381911	0.903682	-0.00712541
SYT6~rs11552449	0.482732	0.855405	0.0377746	0.0407789	0.228917	0.443079	NA	NA	0.236366	-0.170449	NA	NA
USHBP1~rs8170	0.483768	0.855405	-0.0181928	0.893045	-0.00772432	0.985708	NA	NA	0.23413	0.0524606	0.474783	0.114938
HIST2H4A~rs12048493	0.485788	0.855405	0.0288426	0.473504	0.0633323	0.90547	NA	NA	NA	NA	NA	NA
ZNF576~rs3760982	0.485923	0.855405	-0.0227068	0.376413	-0.0655624	0.868054	0.0764672	0.0621355	0.565726	-0.0319102	0.458227	-0.0539157
DLX2~rs2016394	0.487158	0.855405	-0.0298704	0.787368	-0.0248278	0.975576	0.387397	0.0444648	0.109602	0.139831	0.724477	-0.0384709
NRIP1~rs2823093	0.488646	0.855405	0.0243606	0.57366	0.0455895	0.959769	0.705382	-0.0162129	0.427756	0.0529849	0.80204	0.0283589
ALS2CL~rs6796502	0.489386	0.855405	0.0368226	0.183837	0.154128	0.741912	0.872954	-0.0132593	0.667633	-0.0365567	NA	NA
ZNF225~rs3760982	0.491525	0.855405	0.0187178	0.199064	0.0794479	0.749809	0.91676	-0.00476895	0.207345	-0.0903797	0.872568	0.0169065
PHLDB3~rs3760982	0.493264	0.855405	0.017906	0.0908762	0.100449	0.626159	0.51554	0.0226564	0.242292	0.0468086	0.247868	0.116826
IRX3~rs11075995	0.493459	0.855405	0.0300312	0.757566	-0.029867	0.975576	0.026226	0.150631	0.574456	0.0243583	NA	NA
PRPF3~rs12048493	0.49797	0.855405	0.0258872	0.82109	0.0184486	0.977018	0.0671972	0.077195	0.548712	0.0284724	0.515853	-0.0589048
RDH11~rs2588809	0.498007	0.855405	0.0281901	0.940808	-0.00624254	0.985708	0.124044	-0.0673714	0.863267	-0.0129174	0.72664	0.0440604
UNC13A~rs2363956	0.498199	0.855405	-0.0268194	0.211027	-0.110971	0.759427	0.681965	-0.0233139	0.695917	-0.029366	0.780489	0.035508
METAP2~rs17356907	0.502966	0.855405	-0.0263734	0.572756	-0.0480088	0.959769	0.982034	0.000909075	0.412467	-0.0518183	0.867838	0.0134046
CD248~rs3903072	0.50299	0.855405	-0.0166769	0.588171	0.0287524	0.959769	0.226527	0.0498635	0.600326	-0.0270197	0.00590324	0.339277
PFKFB3~rs2380205	0.503576	0.855405	-0.0263278	0.75132	-0.0268128	0.975576	0.108904	-0.0684503	0.60609	0.0232491	0.500167	-0.0457404
LTBP3~rs3903072	0.504932	0.855405	-0.0173265	0.671668	-0.0235099	0.975576	0.320291	-0.0268413	0.194459	-0.0515815	0.0701134	0.207872
ALS2CR11~rs1045485	0.504991	0.855405	0.0454562	0.941558	0.0112411	0.985708	0.501545	-0.0622219	0.409304	0.103247	NA	NA
SGSH~rs745570	0.505673	0.855405	-0.0247696	0.519148	0.0506109	0.937121	0.877211	-0.00458825	0.993368	-0.000342676	0.934437	0.00724072
AKAP12~rs2046210	0.514084	0.867037	0.0159153	0.820815	-0.0120505	0.977018	0.273873	-0.0548778	0.502897	0.0419004	0.897226	0.0187127
BANF1~rs3903072	0.518594	0.871387	0.0224624	0.523001	0.0474789	0.941069	0.000406833	0.0762189	0.00123693	0.143776	0.674271	0.0255083
COMP~rs4808801	0.519747	0.871387	0.0212436	0.0757099	-0.118928	0.578055	0.83414	-0.00821673	0.926952	0.00802036	0.545745	0.0815833
SETMAR~rs6762644	0.525909	0.875712	0.0240047	0.812544	0.0192663	0.977018	0.082746	0.0646819	0.923251	0.00674817	0.711537	0.0203582
RAB3A~rs4808801	0.527308	0.875712	0.0190028	0.168891	0.0841385	0.732276	0.826602	0.0108402	0.877889	-0.0101422	0.12006	-0.143399
GAA~rs745570	0.528058	0.875712	0.022998	0.288105	0.0815647	0.831863	0.168592	0.0633152	0.776001	-0.0139642	0.0550619	-0.263168
FAM129C~rs8170	0.532922	0.875712	0.0280598	0.706836	-0.0373201	0.975576	0.390007	0.0603235	0.194822	-0.153065	0.871745	0.0208017
ZNF45~rs3760982	0.533801	0.875712	-0.0200763	0.37201	0.0654149	0.864961	0.00439782	-0.127529	0.113387	0.109572	0.540694	-0.0428602
ATE1~rs11199914	0.534892	0.875712	-0.0154041	0.94602	0.00363715	0.985708	0.717825	0.0131816	0.79674	-0.0133312	0.461824	0.0872918
RBL2~rs17817449	0.53569	0.875712	0.0177943	0.780146	-0.0176618	0.975576	0.347648	0.0206227	0.46731	0.0442668	0.276264	0.0782359
SIN3B~rs8170	0.536927	0.875712	0.0271694	0.931617	0.00834927	0.985708	0.392296	-0.0357204	0.74133	0.020974	0.191158	0.0907795
MAGI3~rs11552449	0.540448	0.875712	-0.029368	0.777084	-0.0283605	0.975576	0.0477907	-0.088169	0.40083	0.0611868	0.0621944	-0.360158
NAV1~rs6678914	0.541419	0.875712	0.0212509	0.776285	-0.0222169	0.975576	0.837184	0.00943667	0.981238	-0.000953287	0.305614	-0.114881
STRADB~rs1045485	0.541578	0.875712	0.0341874	0.817894	-0.0289833	0.977018	0.790842	-0.0128136	0.220019	0.0945901	0.200349	0.169201
KCTD1~rs1436904	0.541593	0.875712	-0.0236301	0.743561	-0.0279218	0.975576	0.745463	0.0168919	0.876617	-0.0072479	0.6316	0.0442704
ITGA6~rs2016394	0.544558	0.875712	0.0211675	0.657969	0.0329288	0.975576	0.398656	0.0464379	0.312782	-0.063256	0.724367	-0.0295166
FAM46A~rs17529111	0.544772	0.875712	-0.0311943	0.635418	0.0543814	0.975576	0.512582	0.0368961	0.225119	-0.0903447	0.880833	-0.0255284
ATXN7~rs1053338	0.545577	0.875712	0.0248378	0.634795	-0.0443067	0.975576	0.00130469	-0.133735	0.118144	-0.073966	9.49956e-05	-0.377474
CATSPER1~rs3903072	0.549459	0.879446	0.0204316	0.0654953	0.134233	0.568683	0.728503	-0.0115121	0.191487	0.0980586	NA	NA
CFL1~rs3903072	0.553854	0.880975	0.0223811	0.0244551	0.181183	0.416367	0.00202494	0.0654807	0.00114811	0.143933	0.437335	0.0311075
HPGD~rs6828523	0.554383	0.880975	0.032455	0.459899	0.0840848	0.899687	0.816	0.0249015	0.798421	-0.0224213	NA	NA
CENPN~rs13329835	0.55683	0.880975	-0.0132003	0.00760321	-0.115373	0.226096	0.941088	0.00194665	0.731778	-0.0190738	0.267306	0.053113
NKD2~rs7726159	0.558647	0.880975	-0.0202443	0.188165	-0.101411	0.748687	0.427249	-0.0619143	0.49333	-0.0438228	0.631465	0.0689966
C10orf18~rs2380205	0.559581	0.880975	-0.0181176	0.439391	-0.0514542	0.889805	NA	NA	NA	NA	NA	NA
ZNF575~rs3760982	0.55977	0.880975	-0.0192337	0.96273	-0.00350595	0.988157	0.248254	0.0763837	0.740726	0.0200432	0.473185	-0.0674142
PLAUR~rs3760982	0.563173	0.883869	0.0122379	0.409371	0.0397222	0.887761	0.142772	0.0424555	0.771189	-0.0137186	0.829111	0.0229443
C14orf181~rs999737	0.566308	0.884443	0.0218005	0.00535553	0.237801	0.168104	NA	NA	NA	NA	NA	NA
TDGF1~rs6796502	0.570382	0.884443	-0.042394	0.957549	0.00865552	0.987254	NA	NA	0.4949	-0.139403	NA	NA
SCAND3~rs9257408	0.57078	0.884443	0.0269171	0.358491	0.087751	0.864165	0.0327769	0.0862389	0.242084	0.0782043	0.842516	0.0290721
COX11~rs6504950	0.571269	0.884443	0.0224709	0.135445	0.136344	0.721163	0.368897	-0.0520681	0.0319365	-0.164193	0.00162365	0.244193
TSPAN32~rs3817198	0.571925	0.884443	-0.0175772	0.344233	-0.0685191	0.860582	0.242186	0.0948771	0.235334	0.109058	0.589385	0.0770039
FAM129C~rs2363956	0.572931	0.884443	-0.0192239	0.944899	-0.00526879	0.985708	0.538164	-0.0320366	0.57695	0.0513077	0.487465	-0.0694755
EOMES~rs4973768	0.576646	0.887321	0.0127864	0.121211	0.079277	0.720887	NA	NA	0.925577	-0.00774318	0.0948177	0.18497
TPK1~rs720475	0.577936	0.887321	0.0225917	0.833756	-0.0183509	0.977018	0.431109	-0.0471619	0.0779816	-0.113524	0.531388	-0.0710967
HAL~rs17356907	0.580157	0.888316	0.0281736	0.0336958	0.233453	0.416367	NA	NA	0.348505	0.0854668	NA	NA
CCDC88C~rs941764	0.584329	0.890129	0.0235318	0.16041	-0.123054	0.721163	NA	NA	0.00834383	0.177419	0.259811	-0.0802069
C6orf211~rs2046210	0.585925	0.890129	-0.0161099	0.852036	-0.0120369	0.984459	0.642304	0.0177533	0.317191	0.0633971	0.261111	-0.0713494
PDZD2~rs2012709	0.589347	0.890129	-0.020048	0.828304	-0.0167762	0.977018	0.264305	-0.0876922	0.270033	0.056816	0.752707	-0.0296953
ANO8~rs2363956	0.593965	0.890129	-0.017372	0.785709	-0.01986	0.975576	0.904665	-0.0052317	0.695575	-0.0230915	0.350873	-0.101126
NOL7~rs204247	0.595189	0.890129	-0.0190171	0.621305	-0.0393467	0.972177	0.469803	-0.0293871	0.856911	-0.0131764	0.742045	0.0266978
C11orf21~rs3817198	0.596574	0.890129	0.013939	0.606517	0.0316613	0.963334	NA	NA	0.22706	-0.102694	0.663002	0.0643928
NIF3L1~rs1045485	0.597664	0.890129	0.0304324	0.857068	-0.0233417	0.985708	0.713229	0.0212776	0.518812	0.0409429	0.126343	0.14713
KLHDC5~rs10771399	0.599017	0.890129	-0.0281387	0.402275	-0.0997911	0.887761	NA	NA	NA	NA	NA	NA
ARID5B~rs10995190	0.602725	0.890129	-0.022259	0.841891	-0.0179332	0.977396	0.913728	-0.00552374	0.566619	0.0530703	0.132446	0.23093
IL15RA~rs2380205	0.603309	0.890129	-0.0133444	0.660573	0.024136	0.975576	0.969314	-0.00140973	0.969096	-0.00240603	0.301073	-0.0710448
RTKN2~rs10995190	0.604175	0.890129	0.0209875	0.823067	0.0189614	0.977018	0.102108	0.0956947	0.369379	0.0840382	NA	NA
FAM89B~rs3903072	0.604627	0.890129	-0.0153902	0.508735	0.0419108	0.921745	0.643741	-0.0141856	0.0941071	0.0882734	0.194647	0.0859945
CDKN2A~rs1011970	0.607487	0.890129	-0.024707	0.941376	-0.00779783	0.985708	0.0431036	-0.152508	0.253924	0.0960817	0.834265	-0.0318425
HIST2H3C~rs12048493	0.607597	0.890129	0.0211479	0.218387	0.108157	0.768996	NA	NA	NA	NA	NA	NA
RSBN1~rs11552449	0.607904	0.890129	0.0202349	0.0474808	0.163024	0.505545	0.848547	0.0143102	0.809141	0.0165619	0.188968	-0.157455
ASB13~rs2380205	0.609207	0.890129	-0.0170541	0.117485	-0.111943	0.706159	0.198456	-0.0607494	0.40745	0.0363311	0.0554766	0.223993
KLHL18~rs6796502	0.609748	0.890129	-0.0329243	0.0494716	-0.275618	0.505545	0.516832	-0.0247026	0.537733	-0.0570634	0.589707	-0.0721053
MYO10~rs13162653	0.611283	0.890129	0.016795	0.656026	-0.0310776	0.975576	0.642364	0.0230642	0.502747	0.0604098	0.191516	-0.162147
EIF4A3~rs745570	0.615669	0.890129	0.0180096	0.80905	-0.0182462	0.977018	0.265764	-0.0423347	0.655177	0.0208193	0.780777	0.0287793
KCTD1~rs527616	0.616588	0.890129	0.0193506	0.832679	0.0176951	0.977018	0.677887	0.0250347	0.48383	0.0375452	0.46339	0.0804098
RNPEP~rs6678914	0.617126	0.890129	-0.0174262	0.570605	-0.0444349	0.959769	0.437308	-0.0328846	0.255247	0.0674405	0.483402	-0.0633721
ABHD8~rs2363956	0.617216	0.890129	0.0148562	0.146319	0.0966465	0.721163	0.0714995	-0.0707341	0.0358253	-0.128211	0.403994	-0.0798535
LGMN~rs11627032	0.617576	0.890129	-0.0156362	0.1808	-0.0910754	0.737589	0.477116	-0.0391793	0.200416	-0.0906278	0.91383	0.0141245
DNAJB7~rs6001930	0.621785	0.892225	0.0296315	0.311148	0.132037	0.831863	0.375238	-0.127265	0.508141	0.110568	0.702281	-0.071717
[truncated: 172 more rows]
